# Supplementary material for: Chromosome-scale genome assembly and characterization of Saccharomycopsis schoenii, a necrotrophic predatory yeast
Source: G3 (Bethesda). 2026 Mar 18;16(5):jkag067. doi: 10.1093/g3journal/jkag067 (PMC13148404; doi:10.1093/g3journal/jkag067)
Supplement: jkag067_Supplementary_Data [file jkag067_supplementary_data.zip]

Archive with 17 entries (17 files):
- Supplemental_Material_legends_G3-2026-406693.docx
- Supplementary_Figure_1_G3-2026-406693.pdf
- Supplementary_Figure_2_G3-2026-406693.pdf
- Supplementary_Figure_3_G3-2026-406693.pdf
- Supplementary_File_1_(GTF)_G3-2026-406693.gtf
- Supplementary_File_2_(PDF)_G3-2026-406693.pdf
- Supplementary_File_3_(TXT)_G3-2026-406693.txt
- Supplementary_File_4_(TXT)_G3-2026-406693.txt
- Supplementary_File_5_(TSV)_G3-2026-406693.tsv
- Supplementary_File_6_(PDF)_G3-2026-406693.pdf
- Supplementary_Table_1_(XLSX)_G3-2026-406693.xlsx
- Supplementary_Table_2_G3-2026-406693.xlsx
- Supplementary_Table_3_G3-2026-406693.xlsx
- Supplementary_Table_4_G3-2026-406693.xlsx
- Supplementary_Table_5_G3-2026-406693.xlsx
- Supplementary_Table_6_G3-2026-406693.xlsx
- Supplementary_Table_7_G3-2026-406693.xlsx
