# Supplementary material for: Chromosome-scale genome assembly and characterization of Saccharomycopsis schoenii, a necrotrophic predatory yeast
Source: G3 (Bethesda). 2026 Mar 18;16(5):jkag067. doi: 10.1093/g3journal/jkag067 (PMC13148404; doi:10.1093/g3journal/jkag067)
Supplement: jkag067_Supplementary_Data [file jkag067_supplementary_data.zip › Supplementary_File_1_(GTF)_G3-2026-406693.gtf]

ChrI	AUGUSTUS	gene	14304	15470	.	-	.	gene_id "sch_g1"; gene_biotype "protein_coding"; gene_source "augustus"; go_terms "-"; cog_category "-";
ChrI	AUGUSTUS	transcript	14304	15470	1	-	.	transcript_id "sch_g1.t1"; gene_id "sch_g1"; transcript_biotype "protein_coding"; transcript_source "augustus";
ChrI	AUGUSTUS	exon	14304	15470	.	-	.	transcript_id "sch_g1.t1"; gene_id "sch_g1";
ChrI	AUGUSTUS	CDS	14304	15470	1	-	0	transcript_id "sch_g1.t1"; gene_id "sch_g1";
ChrI	AUGUSTUS	start_codon	15468	15470	.	-	0	transcript_id "sch_g1.t1"; gene_id "sch_g1";
ChrI	AUGUSTUS	stop_codon	14304	14306	.	-	0	transcript_id "sch_g1.t1"; gene_id "sch_g1";
ChrI	AUGUSTUS	gene	22352	23539	.	+	.	gene_id "sch_g2"; gene_biotype "protein_coding"; gene_source "augustus"; gene_name "ARR3"; go_terms "GO:0003674,GO:0005215,GO:0005575,GO:0005623,GO:0005886,GO:0006810,GO:0006811,GO:0006820,GO:0008150,GO:0008509,GO:0015075,GO:0015103,GO:0015104,GO:0015105,GO:0015291,GO:0015297,GO:0015318,GO:0015698,GO:0015699,GO:0015700,GO:0016020,GO:0016021,GO:0022804,GO:0022857,GO:0031224,GO:0034220,GO:0044425,G…
ChrI	AUGUSTUS	transcript	22352	23539	1	+	.	transcript_id "sch_g2.t1"; gene_id "sch_g2"; transcript_biotype "protein_coding"; transcript_source "augustus"; transcript_name "ARR3";
ChrI	AUGUSTUS	exon	22352	23539	.	+	.	transcript_id "sch_g2.t1"; gene_id "sch_g2";
ChrI	AUGUSTUS	CDS	22352	23539	1	+	0	transcript_id "sch_g2.t1"; gene_id "sch_g2";
ChrI	AUGUSTUS	start_codon	22352	22354	.	+	0	transcript_id "sch_g2.t1"; gene_id "sch_g2";
ChrI	AUGUSTUS	stop_codon	23537	23539	.	+	0	transcript_id "sch_g2.t1"; gene_id "sch_g2";
ChrI	AUGUSTUS	gene	24093	24758	.	+	.	gene_id "sch_g3"; gene_biotype "protein_coding"; gene_source "augustus"; gene_name "pis1"; go_terms "GO:0000166,GO:0003674,GO:0003824,GO:0003881,GO:0005488,GO:0005524,GO:0005575,GO:0005622,GO:0005623,GO:0005737,GO:0005739,GO:0005740,GO:0005741,GO:0005783,GO:0005789,GO:0005794,GO:0006139,GO:0006220,GO:0006221,GO:0006629,GO:0006644,GO:0006650,GO:0006661,GO:0006725,GO:0006753,GO:0006793,GO:0006796,G…
ChrI	AUGUSTUS	transcript	24093	24758	1	+	.	transcript_id "sch_g3.t1"; gene_id "sch_g3"; transcript_biotype "protein_coding"; transcript_source "augustus"; transcript_name "pis1";
ChrI	AUGUSTUS	exon	24093	24758	.	+	.	transcript_id "sch_g3.t1"; gene_id "sch_g3";
ChrI	AUGUSTUS	CDS	24093	24758	1	+	0	transcript_id "sch_g3.t1"; gene_id "sch_g3";
ChrI	AUGUSTUS	start_codon	24093	24095	.	+	0	transcript_id "sch_g3.t1"; gene_id "sch_g3";
ChrI	AUGUSTUS	stop_codon	24756	24758	.	+	0	transcript_id "sch_g3.t1"; gene_id "sch_g3";
ChrI	AUGUSTUS	gene	25753	26652	.	+	.	gene_id "sch_g4"; gene_biotype "protein_coding"; gene_source "augustus"; go_terms "GO:0000910,GO:0005575,GO:0005622,GO:0005623,GO:0005815,GO:0005816,GO:0005856,GO:0007049,GO:0007088,GO:0007096,GO:0007154,GO:0007165,GO:0007264,GO:0007265,GO:0007346,GO:0008150,GO:0009987,GO:0010564,GO:0015630,GO:0022402,GO:0023052,GO:0031028,GO:0031991,GO:0032465,GO:0032467,GO:0032506,GO:0032954,GO:0032956,GO:00329…
ChrI	AUGUSTUS	transcript	25753	26652	1	+	.	transcript_id "sch_g4.t1"; gene_id "sch_g4"; transcript_biotype "protein_coding"; transcript_source "augustus";
ChrI	AUGUSTUS	exon	25753	26652	.	+	.	transcript_id "sch_g4.t1"; gene_id "sch_g4";
ChrI	AUGUSTUS	CDS	25753	26652	1	+	0	transcript_id "sch_g4.t1"; gene_id "sch_g4";
ChrI	AUGUSTUS	start_codon	25753	25755	.	+	0	transcript_id "sch_g4.t1"; gene_id "sch_g4";
ChrI	AUGUSTUS	stop_codon	26650	26652	.	+	0	transcript_id "sch_g4.t1"; gene_id "sch_g4";
ChrI	AUGUSTUS	gene	27100	28371	.	-	.	gene_id "sch_g5"; gene_biotype "protein_coding"; gene_source "augustus"; gene_name "PRS5"; go_terms "GO:0002189,GO:0003674,GO:0003824,GO:0004749,GO:0005575,GO:0005622,GO:0005623,GO:0005737,GO:0006015,GO:0006793,GO:0006796,GO:0008150,GO:0008152,GO:0009058,GO:0009987,GO:0016043,GO:0016740,GO:0016772,GO:0016778,GO:0019637,GO:0019693,GO:0031505,GO:0032991,GO:0044237,GO:0044424,GO:0044464,GO:0045229,G…
ChrI	AUGUSTUS	transcript	27100	28371	1	-	.	transcript_id "sch_g5.t1"; gene_id "sch_g5"; transcript_biotype "protein_coding"; transcript_source "augustus"; transcript_name "PRS5";
ChrI	AUGUSTUS	exon	27100	28371	.	-	.	transcript_id "sch_g5.t1"; gene_id "sch_g5";
ChrI	AUGUSTUS	CDS	27100	28371	1	-	0	transcript_id "sch_g5.t1"; gene_id "sch_g5";
ChrI	AUGUSTUS	start_codon	28369	28371	.	-	0	transcript_id "sch_g5.t1"; gene_id "sch_g5";
ChrI	AUGUSTUS	stop_codon	27100	27102	.	-	0	transcript_id "sch_g5.t1"; gene_id "sch_g5";
ChrI	AUGUSTUS	gene	30419	31015	.	+	.	gene_id "sch_g6"; gene_biotype "protein_coding"; gene_source "augustus"; gene_name "WWM1"; go_terms "GO:0005575,GO:0005622,GO:0005623,GO:0005634,GO:0005737,GO:0005739,GO:0043226,GO:0043227,GO:0043229,GO:0043231,GO:0044424,GO:0044444,GO:0044464"; cog_category "A";
ChrI	AUGUSTUS	transcript	30419	31015	1	+	.	transcript_id "sch_g6.t1"; gene_id "sch_g6"; transcript_biotype "protein_coding"; transcript_source "augustus"; transcript_name "WWM1";
ChrI	AUGUSTUS	exon	30419	31015	.	+	.	transcript_id "sch_g6.t1"; gene_id "sch_g6";
ChrI	AUGUSTUS	CDS	30419	31015	1	+	0	transcript_id "sch_g6.t1"; gene_id "sch_g6";
ChrI	AUGUSTUS	start_codon	30419	30421	.	+	0	transcript_id "sch_g6.t1"; gene_id "sch_g6";
ChrI	AUGUSTUS	stop_codon	31013	31015	.	+	0	transcript_id "sch_g6.t1"; gene_id "sch_g6";
ChrI	AUGUSTUS	gene	31469	32494	.	-	.	gene_id "sch_g7"; gene_biotype "protein_coding"; gene_source "augustus"; gene_name "plr1"; go_terms "GO:0003674,GO:0003824,GO:0004033,GO:0005575,GO:0005622,GO:0005623,GO:0005634,GO:0005737,GO:0006081,GO:0006725,GO:0006766,GO:0006767,GO:0006807,GO:0008150,GO:0008152,GO:0009058,GO:0009110,GO:0009987,GO:0016491,GO:0016614,GO:0016616,GO:0017144,GO:0018130,GO:0019438,GO:0034641,GO:0042364,GO:0042816,G…
ChrI	AUGUSTUS	transcript	31469	32494	1	-	.	transcript_id "sch_g7.t1"; gene_id "sch_g7"; transcript_biotype "protein_coding"; transcript_source "augustus"; transcript_name "plr1";
ChrI	AUGUSTUS	exon	31469	32494	.	-	.	transcript_id "sch_g7.t1"; gene_id "sch_g7";
ChrI	AUGUSTUS	CDS	31469	32494	1	-	0	transcript_id "sch_g7.t1"; gene_id "sch_g7";
ChrI	AUGUSTUS	start_codon	32492	32494	.	-	0	transcript_id "sch_g7.t1"; gene_id "sch_g7";
ChrI	AUGUSTUS	stop_codon	31469	31471	.	-	0	transcript_id "sch_g7.t1"; gene_id "sch_g7";
ChrI	AUGUSTUS	gene	33122	34666	.	-	.	gene_id "sch_g8"; gene_biotype "protein_coding"; gene_source "augustus";
ChrI	AUGUSTUS	transcript	33122	34666	0.76	-	.	transcript_id "sch_g8.t1"; gene_id "sch_g8"; transcript_biotype "protein_coding"; transcript_source "augustus";
ChrI	AUGUSTUS	exon	33122	34666	.	-	.	transcript_id "sch_g8.t1"; gene_id "sch_g8";
ChrI	AUGUSTUS	CDS	33122	34666	0.76	-	0	transcript_id "sch_g8.t1"; gene_id "sch_g8";
ChrI	AUGUSTUS	start_codon	34664	34666	.	-	0	transcript_id "sch_g8.t1"; gene_id "sch_g8";
ChrI	AUGUSTUS	stop_codon	33122	33124	.	-	0	transcript_id "sch_g8.t1"; gene_id "sch_g8";
ChrI	AUGUSTUS	gene	35011	36201	.	-	.	gene_id "sch_g9"; gene_biotype "protein_coding"; gene_source "augustus"; go_terms "GO:0000139,GO:0002790,GO:0005575,GO:0005622,GO:0005623,GO:0005737,GO:0005794,GO:0005801,GO:0005829,GO:0006810,GO:0006888,GO:0006996,GO:0007030,GO:0008104,GO:0008150,GO:0009306,GO:0009987,GO:0010256,GO:0012505,GO:0015031,GO:0015833,GO:0016020,GO:0016043,GO:0016192,GO:0031090,GO:0031984,GO:0032940,GO:0033036,GO:00428…
ChrI	AUGUSTUS	transcript	35011	36201	1	-	.	transcript_id "sch_g9.t1"; gene_id "sch_g9"; transcript_biotype "protein_coding"; transcript_source "augustus";
ChrI	AUGUSTUS	exon	35011	36201	.	-	.	transcript_id "sch_g9.t1"; gene_id "sch_g9";
ChrI	AUGUSTUS	CDS	35011	36201	1	-	0	transcript_id "sch_g9.t1"; gene_id "sch_g9";
ChrI	AUGUSTUS	start_codon	36199	36201	.	-	0	transcript_id "sch_g9.t1"; gene_id "sch_g9";
ChrI	AUGUSTUS	stop_codon	35011	35013	.	-	0	transcript_id "sch_g9.t1"; gene_id "sch_g9";
ChrI	AUGUSTUS	gene	36519	36872	.	+	.	gene_id "sch_g10"; gene_biotype "protein_coding"; gene_source "augustus";
ChrI	AUGUSTUS	transcript	36519	36872	0.97	+	.	transcript_id "sch_g10.t1"; gene_id "sch_g10"; transcript_biotype "protein_coding"; transcript_source "augustus";
ChrI	AUGUSTUS	exon	36519	36872	.	+	.	transcript_id "sch_g10.t1"; gene_id "sch_g10";
ChrI	AUGUSTUS	CDS	36519	36872	0.97	+	0	transcript_id "sch_g10.t1"; gene_id "sch_g10";
ChrI	AUGUSTUS	start_codon	36519	36521	.	+	0	transcript_id "sch_g10.t1"; gene_id "sch_g10";
ChrI	AUGUSTUS	stop_codon	36870	36872	.	+	0	transcript_id "sch_g10.t1"; gene_id "sch_g10";
ChrI	AUGUSTUS	gene	37552	39324	.	+	.	gene_id "sch_g11"; gene_biotype "protein_coding"; gene_source "augustus"; gene_name "SSB"; go_terms "GO:0000049,GO:0000785,GO:0000791,GO:0000956,GO:0000966,GO:0001682,GO:0003674,GO:0003676,GO:0003723,GO:0003727,GO:0003729,GO:0005488,GO:0005575,GO:0005622,GO:0005623,GO:0005634,GO:0005694,GO:0005737,GO:0006139,GO:0006396,GO:0006399,GO:0006400,GO:0006401,GO:0006402,GO:0006403,GO:0006405,GO:0006409,G…
ChrI	AUGUSTUS	transcript	37552	39324	1	+	.	transcript_id "sch_g11.t1"; gene_id "sch_g11"; transcript_biotype "protein_coding"; transcript_source "augustus"; transcript_name "SSB";
ChrI	AUGUSTUS	exon	37552	39324	.	+	.	transcript_id "sch_g11.t1"; gene_id "sch_g11";
ChrI	AUGUSTUS	CDS	37552	39324	1	+	0	transcript_id "sch_g11.t1"; gene_id "sch_g11";
ChrI	AUGUSTUS	start_codon	37552	37554	.	+	0	transcript_id "sch_g11.t1"; gene_id "sch_g11";
ChrI	AUGUSTUS	stop_codon	39322	39324	.	+	0	transcript_id "sch_g11.t1"; gene_id "sch_g11";
ChrI	AUGUSTUS	gene	39608	41074	.	-	.	gene_id "sch_g12"; gene_biotype "protein_coding"; gene_source "augustus"; go_terms "-"; cog_category "E";
ChrI	AUGUSTUS	transcript	39608	41074	1	-	.	transcript_id "sch_g12.t1"; gene_id "sch_g12"; transcript_biotype "protein_coding"; transcript_source "augustus";
ChrI	AUGUSTUS	exon	39608	41074	.	-	.	transcript_id "sch_g12.t1"; gene_id "sch_g12";
ChrI	AUGUSTUS	CDS	39608	41074	1	-	0	transcript_id "sch_g12.t1"; gene_id "sch_g12";
ChrI	AUGUSTUS	start_codon	41072	41074	.	-	0	transcript_id "sch_g12.t1"; gene_id "sch_g12";
ChrI	AUGUSTUS	stop_codon	39608	39610	.	-	0	transcript_id "sch_g12.t1"; gene_id "sch_g12";
ChrI	AUGUSTUS	gene	42515	47572	.	+	.	gene_id "sch_g13"; gene_biotype "protein_coding"; gene_source "augustus"; go_terms "GO:0005575,GO:0005622,GO:0005623,GO:0005634,GO:0005737,GO:0043226,GO:0043227,GO:0043229,GO:0043231,GO:0044424,GO:0044464"; cog_category "S";
ChrI	AUGUSTUS	transcript	42515	47572	1	+	.	transcript_id "sch_g13.t1"; gene_id "sch_g13"; transcript_biotype "protein_coding"; transcript_source "augustus";
ChrI	AUGUSTUS	exon	42515	47572	.	+	.	transcript_id "sch_g13.t1"; gene_id "sch_g13";
ChrI	AUGUSTUS	CDS	42515	47572	1	+	0	transcript_id "sch_g13.t1"; gene_id "sch_g13";
ChrI	AUGUSTUS	start_codon	42515	42517	.	+	0	transcript_id "sch_g13.t1"; gene_id "sch_g13";
ChrI	AUGUSTUS	stop_codon	47570	47572	.	+	0	transcript_id "sch_g13.t1"; gene_id "sch_g13";
ChrI	AUGUSTUS	gene	48537	50474	.	+	.	gene_id "sch_g14"; gene_biotype "protein_coding"; gene_source "augustus"; gene_name "pzh1"; go_terms "GO:0000322,GO:0000323,GO:0000324,GO:0003674,GO:0003824,GO:0004721,GO:0004722,GO:0005575,GO:0005622,GO:0005623,GO:0005634,GO:0005737,GO:0005773,GO:0005886,GO:0006464,GO:0006470,GO:0006793,GO:0006796,GO:0006807,GO:0006873,GO:0006875,GO:0006883,GO:0007154,GO:0007165,GO:0008104,GO:0008150,GO:0008152,…
ChrI	AUGUSTUS	transcript	48537	50474	0.99	+	.	transcript_id "sch_g14.t1"; gene_id "sch_g14"; transcript_biotype "protein_coding"; transcript_source "augustus"; transcript_name "pzh1";
ChrI	AUGUSTUS	exon	48537	50474	.	+	.	transcript_id "sch_g14.t1"; gene_id "sch_g14";
ChrI	AUGUSTUS	CDS	48537	50474	0.99	+	0	transcript_id "sch_g14.t1"; gene_id "sch_g14";
ChrI	AUGUSTUS	start_codon	48537	48539	.	+	0	transcript_id "sch_g14.t1"; gene_id "sch_g14";
ChrI	AUGUSTUS	stop_codon	50472	50474	.	+	0	transcript_id "sch_g14.t1"; gene_id "sch_g14";
ChrI	AUGUSTUS	gene	51424	53700	.	+	.	gene_id "sch_g15"; gene_biotype "protein_coding"; gene_source "augustus"; gene_name "GEF1"; go_terms "GO:0000322,GO:0000323,GO:0000324,GO:0003674,GO:0005215,GO:0005216,GO:0005244,GO:0005247,GO:0005253,GO:0005254,GO:0005575,GO:0005622,GO:0005623,GO:0005737,GO:0005768,GO:0005773,GO:0005783,GO:0005794,GO:0005795,GO:0005797,GO:0005886,GO:0005887,GO:0006810,GO:0006811,GO:0006820,GO:0006821,GO:0006873,…
ChrI	AUGUSTUS	transcript	51424	53700	0.92	+	.	transcript_id "sch_g15.t1"; gene_id "sch_g15"; transcript_biotype "protein_coding"; transcript_source "augustus"; transcript_name "GEF1";
ChrI	AUGUSTUS	exon	51424	53700	.	+	.	transcript_id "sch_g15.t1"; gene_id "sch_g15";
ChrI	AUGUSTUS	CDS	51424	53700	0.92	+	0	transcript_id "sch_g15.t1"; gene_id "sch_g15";
ChrI	AUGUSTUS	start_codon	51424	51426	.	+	0	transcript_id "sch_g15.t1"; gene_id "sch_g15";
ChrI	AUGUSTUS	stop_codon	53698	53700	.	+	0	transcript_id "sch_g15.t1"; gene_id "sch_g15";
ChrI	AUGUSTUS	gene	54448	55596	.	+	.	gene_id "sch_g16"; gene_biotype "protein_coding"; gene_source "augustus"; gene_name "rcd1"; go_terms "GO:0000288,GO:0000289,GO:0000932,GO:0000956,GO:0003674,GO:0003676,GO:0003723,GO:0005488,GO:0005575,GO:0005622,GO:0005623,GO:0005737,GO:0006139,GO:0006355,GO:0006357,GO:0006401,GO:0006402,GO:0006417,GO:0006725,GO:0006807,GO:0008150,GO:0008152,GO:0009056,GO:0009057,GO:0009889,GO:0009890,GO:0009891,…
ChrI	AUGUSTUS	transcript	54448	55596	0.65	+	.	transcript_id "sch_g16.t1"; gene_id "sch_g16"; transcript_biotype "protein_coding"; transcript_source "augustus"; transcript_name "rcd1";
ChrI	AUGUSTUS	exon	54448	55596	.	+	.	transcript_id "sch_g16.t1"; gene_id "sch_g16";
ChrI	AUGUSTUS	CDS	54448	55596	0.65	+	0	transcript_id "sch_g16.t1"; gene_id "sch_g16";
ChrI	AUGUSTUS	start_codon	54448	54450	.	+	0	transcript_id "sch_g16.t1"; gene_id "sch_g16";
ChrI	AUGUSTUS	stop_codon	55594	55596	.	+	0	transcript_id "sch_g16.t1"; gene_id "sch_g16";
ChrI	AUGUSTUS	gene	56198	58216	.	-	.	gene_id "sch_g17"; gene_biotype "protein_coding"; gene_source "augustus"; go_terms "-"; cog_category "-";
ChrI	AUGUSTUS	transcript	56198	58216	0.96	-	.	transcript_id "sch_g17.t1"; gene_id "sch_g17"; transcript_biotype "protein_coding"; transcript_source "augustus";
ChrI	AUGUSTUS	exon	56198	58216	.	-	.	transcript_id "sch_g17.t1"; gene_id "sch_g17";
ChrI	AUGUSTUS	CDS	56198	58216	0.96	-	0	transcript_id "sch_g17.t1"; gene_id "sch_g17";
ChrI	AUGUSTUS	start_codon	58214	58216	.	-	0	transcript_id "sch_g17.t1"; gene_id "sch_g17";
ChrI	AUGUSTUS	stop_codon	56198	56200	.	-	0	transcript_id "sch_g17.t1"; gene_id "sch_g17";
ChrI	AUGUSTUS	gene	58719	59813	.	-	.	gene_id "sch_g18"; gene_biotype "protein_coding"; gene_source "augustus"; go_terms "GO:0000228,GO:0000723,GO:0000781,GO:0000784,GO:0003674,GO:0003676,GO:0003677,GO:0003697,GO:0003723,GO:0005488,GO:0005575,GO:0005622,GO:0005623,GO:0005634,GO:0005694,GO:0006139,GO:0006259,GO:0006725,GO:0006807,GO:0006996,GO:0008150,GO:0008152,GO:0009987,GO:0016043,GO:0031974,GO:0031981,GO:0032200,GO:0034641,GO:0042…
ChrI	AUGUSTUS	transcript	58719	59813	1	-	.	transcript_id "sch_g18.t1"; gene_id "sch_g18"; transcript_biotype "protein_coding"; transcript_source "augustus";
ChrI	AUGUSTUS	exon	58719	59813	.	-	.	transcript_id "sch_g18.t1"; gene_id "sch_g18";
ChrI	AUGUSTUS	CDS	58719	59813	1	-	0	transcript_id "sch_g18.t1"; gene_id "sch_g18";
ChrI	AUGUSTUS	start_codon	59811	59813	.	-	0	transcript_id "sch_g18.t1"; gene_id "sch_g18";
ChrI	AUGUSTUS	stop_codon	58719	58721	.	-	0	transcript_id "sch_g18.t1"; gene_id "sch_g18";
ChrI	AUGUSTUS	gene	60617	62815	.	+	.	gene_id "sch_g19"; gene_biotype "protein_coding"; gene_source "augustus"; gene_name "EME1"; go_terms "GO:0000003,GO:0000018,GO:0000075,GO:0000077,GO:0000228,GO:0000278,GO:0000280,GO:0000712,GO:0000785,GO:0000790,GO:0005575,GO:0005622,GO:0005623,GO:0005634,GO:0005694,GO:0006139,GO:0006259,GO:0006260,GO:0006261,GO:0006265,GO:0006281,GO:0006302,GO:0006310,GO:0006725,GO:0006807,GO:0006950,GO:0006974,…
ChrI	AUGUSTUS	transcript	60617	62815	1	+	.	transcript_id "sch_g19.t1"; gene_id "sch_g19"; transcript_biotype "protein_coding"; transcript_source "augustus"; transcript_name "EME1";
ChrI	AUGUSTUS	exon	60617	62815	.	+	.	transcript_id "sch_g19.t1"; gene_id "sch_g19";
ChrI	AUGUSTUS	CDS	60617	62815	1	+	0	transcript_id "sch_g19.t1"; gene_id "sch_g19";
ChrI	AUGUSTUS	start_codon	60617	60619	.	+	0	transcript_id "sch_g19.t1"; gene_id "sch_g19";
ChrI	AUGUSTUS	stop_codon	62813	62815	.	+	0	transcript_id "sch_g19.t1"; gene_id "sch_g19";
ChrI	AUGUSTUS	gene	64894	66420	.	+	.	gene_id "sch_g20"; gene_biotype "protein_coding"; gene_source "augustus"; gene_name "RPL7"; go_terms "GO:0000172,GO:0000447,GO:0000460,GO:0000462,GO:0000463,GO:0000466,GO:0000469,GO:0000470,GO:0000478,GO:0000479,GO:0002181,GO:0003674,GO:0003676,GO:0003723,GO:0003735,GO:0005198,GO:0005488,GO:0005575,GO:0005622,GO:0005623,GO:0005634,GO:0005730,GO:0005732,GO:0005737,GO:0005829,GO:0005840,GO:0006139,…
ChrI	AUGUSTUS	transcript	64894	66420	1	+	.	transcript_id "sch_g20.t1"; gene_id "sch_g20"; transcript_biotype "protein_coding"; transcript_source "augustus"; transcript_name "RPL7";
ChrI	AUGUSTUS	exon	64894	64907	.	+	.	transcript_id "sch_g20.t1"; gene_id "sch_g20";
ChrI	AUGUSTUS	exon	65367	65460	.	+	.	transcript_id "sch_g20.t1"; gene_id "sch_g20";
ChrI	AUGUSTUS	exon	65791	66420	.	+	.	transcript_id "sch_g20.t1"; gene_id "sch_g20";
ChrI	AUGUSTUS	CDS	64894	64907	1	+	0	transcript_id "sch_g20.t1"; gene_id "sch_g20";
ChrI	AUGUSTUS	CDS	65367	65460	1	+	1	transcript_id "sch_g20.t1"; gene_id "sch_g20";
ChrI	AUGUSTUS	CDS	65791	66420	1	+	0	transcript_id "sch_g20.t1"; gene_id "sch_g20";
ChrI	AUGUSTUS	start_codon	64894	64896	.	+	0	transcript_id "sch_g20.t1"; gene_id "sch_g20";
ChrI	AUGUSTUS	stop_codon	66418	66420	.	+	0	transcript_id "sch_g20.t1"; gene_id "sch_g20";
ChrI	AUGUSTUS	intron	64908	65366	1	+	.	transcript_id "sch_g20.t1"; gene_id "sch_g20";
ChrI	AUGUSTUS	intron	65461	65790	1	+	.	transcript_id "sch_g20.t1"; gene_id "sch_g20";
ChrI	AUGUSTUS	gene	66866	68581	.	+	.	gene_id "sch_g21"; gene_biotype "protein_coding"; gene_source "augustus"; gene_name "PRS"; go_terms "GO:0003674,GO:0003824,GO:0004812,GO:0004827,GO:0005575,GO:0005622,GO:0005623,GO:0005737,GO:0005739,GO:0006082,GO:0006139,GO:0006399,GO:0006412,GO:0006418,GO:0006433,GO:0006518,GO:0006520,GO:0006725,GO:0006807,GO:0008150,GO:0008152,GO:0009058,GO:0009059,GO:0009987,GO:0010467,GO:0016070,GO:0016874,G…
ChrI	AUGUSTUS	transcript	66866	68581	1	+	.	transcript_id "sch_g21.t1"; gene_id "sch_g21"; transcript_biotype "protein_coding"; transcript_source "augustus"; transcript_name "PRS";
ChrI	AUGUSTUS	exon	66866	68581	.	+	.	transcript_id "sch_g21.t1"; gene_id "sch_g21";
ChrI	AUGUSTUS	CDS	66866	68581	1	+	0	transcript_id "sch_g21.t1"; gene_id "sch_g21";
ChrI	AUGUSTUS	start_codon	66866	66868	.	+	0	transcript_id "sch_g21.t1"; gene_id "sch_g21";
ChrI	AUGUSTUS	stop_codon	68579	68581	.	+	0	transcript_id "sch_g21.t1"; gene_id "sch_g21";
ChrI	AUGUSTUS	gene	68642	69532	.	-	.	gene_id "sch_g22"; gene_biotype "protein_coding"; gene_source "augustus"; go_terms "-"; cog_category "I";
ChrI	AUGUSTUS	transcript	68642	69532	1	-	.	transcript_id "sch_g22.t1"; gene_id "sch_g22"; transcript_biotype "protein_coding"; transcript_source "augustus";
ChrI	AUGUSTUS	exon	68642	69532	.	-	.	transcript_id "sch_g22.t1"; gene_id "sch_g22";
ChrI	AUGUSTUS	CDS	68642	69532	1	-	0	transcript_id "sch_g22.t1"; gene_id "sch_g22";
ChrI	AUGUSTUS	start_codon	69530	69532	.	-	0	transcript_id "sch_g22.t1"; gene_id "sch_g22";
ChrI	AUGUSTUS	stop_codon	68642	68644	.	-	0	transcript_id "sch_g22.t1"; gene_id "sch_g22";
ChrI	AUGUSTUS	gene	69973	70776	.	+	.	gene_id "sch_g23"; gene_biotype "protein_coding"; gene_source "augustus";
ChrI	AUGUSTUS	transcript	69973	70776	0.55	+	.	transcript_id "sch_g23.t1"; gene_id "sch_g23"; transcript_biotype "protein_coding"; transcript_source "augustus";
ChrI	AUGUSTUS	exon	69973	70776	.	+	.	transcript_id "sch_g23.t1"; gene_id "sch_g23";
ChrI	AUGUSTUS	CDS	69973	70776	0.55	+	0	transcript_id "sch_g23.t1"; gene_id "sch_g23";
ChrI	AUGUSTUS	start_codon	69973	69975	.	+	0	transcript_id "sch_g23.t1"; gene_id "sch_g23";
ChrI	AUGUSTUS	stop_codon	70774	70776	.	+	0	transcript_id "sch_g23.t1"; gene_id "sch_g23";
ChrI	AUGUSTUS	gene	71544	73319	.	+	.	gene_id "sch_g24"; gene_biotype "protein_coding"; gene_source "augustus"; go_terms "-"; cog_category "S";
ChrI	AUGUSTUS	transcript	71544	73319	0.98	+	.	transcript_id "sch_g24.t1"; gene_id "sch_g24"; transcript_biotype "protein_coding"; transcript_source "augustus";
ChrI	AUGUSTUS	exon	71544	73319	.	+	.	transcript_id "sch_g24.t1"; gene_id "sch_g24";
ChrI	AUGUSTUS	CDS	71544	73319	0.98	+	0	transcript_id "sch_g24.t1"; gene_id "sch_g24";
ChrI	AUGUSTUS	start_codon	71544	71546	.	+	0	transcript_id "sch_g24.t1"; gene_id "sch_g24";
ChrI	AUGUSTUS	stop_codon	73317	73319	.	+	0	transcript_id "sch_g24.t1"; gene_id "sch_g24";
ChrI	AUGUSTUS	gene	73813	75339	.	-	.	gene_id "sch_g25"; gene_biotype "protein_coding"; gene_source "augustus"; gene_name "PYK1"; go_terms "GO:0003674,GO:0003824,GO:0004743,GO:0005575,GO:0005618,GO:0005622,GO:0005623,GO:0005737,GO:0005739,GO:0005829,GO:0005886,GO:0005975,GO:0005996,GO:0006006,GO:0006007,GO:0006082,GO:0006090,GO:0006091,GO:0006096,GO:0006139,GO:0006163,GO:0006164,GO:0006165,GO:0006725,GO:0006732,GO:0006733,GO:0006734,…
ChrI	AUGUSTUS	transcript	73813	75339	1	-	.	transcript_id "sch_g25.t1"; gene_id "sch_g25"; transcript_biotype "protein_coding"; transcript_source "augustus"; transcript_name "PYK1";
ChrI	AUGUSTUS	exon	73813	75339	.	-	.	transcript_id "sch_g25.t1"; gene_id "sch_g25";
ChrI	AUGUSTUS	CDS	73813	75339	1	-	0	transcript_id "sch_g25.t1"; gene_id "sch_g25";
ChrI	AUGUSTUS	start_codon	75337	75339	.	-	0	transcript_id "sch_g25.t1"; gene_id "sch_g25";
ChrI	AUGUSTUS	stop_codon	73813	73815	.	-	0	transcript_id "sch_g25.t1"; gene_id "sch_g25";
ChrI	AUGUSTUS	gene	76412	77509	.	-	.	gene_id "sch_g26"; gene_biotype "protein_coding"; gene_source "augustus"; gene_name "CHT2"; go_terms "GO:0000272,GO:0000278,GO:0000281,GO:0000282,GO:0000322,GO:0000323,GO:0000324,GO:0000910,GO:0000920,GO:0001896,GO:0003674,GO:0003824,GO:0004553,GO:0004568,GO:0005488,GO:0005575,GO:0005576,GO:0005618,GO:0005622,GO:0005623,GO:0005634,GO:0005635,GO:0005737,GO:0005773,GO:0005783,GO:0005933,GO:0005935,…
ChrI	AUGUSTUS	transcript	76412	77509	1	-	.	transcript_id "sch_g26.t1"; gene_id "sch_g26"; transcript_biotype "protein_coding"; transcript_source "augustus"; transcript_name "CHT2";
ChrI	AUGUSTUS	exon	76412	77509	.	-	.	transcript_id "sch_g26.t1"; gene_id "sch_g26";
ChrI	AUGUSTUS	CDS	76412	77509	1	-	0	transcript_id "sch_g26.t1"; gene_id "sch_g26";
ChrI	AUGUSTUS	start_codon	77507	77509	.	-	0	transcript_id "sch_g26.t1"; gene_id "sch_g26";
ChrI	AUGUSTUS	stop_codon	76412	76414	.	-	0	transcript_id "sch_g26.t1"; gene_id "sch_g26";
ChrI	AUGUSTUS	gene	79057	79392	.	-	.	gene_id "sch_g27"; gene_biotype "protein_coding"; gene_source "augustus"; go_terms "GO:0003674,GO:0003824,GO:0004362,GO:0005575,GO:0005622,GO:0005623,GO:0005737,GO:0008150,GO:0008152,GO:0009636,GO:0009987,GO:0015036,GO:0015037,GO:0015038,GO:0016209,GO:0016491,GO:0016651,GO:0016667,GO:0016668,GO:0042221,GO:0044424,GO:0044464,GO:0050896,GO:0051716,GO:0055114,GO:0070887,GO:0097237,GO:0098754,GO:0098…
ChrI	AUGUSTUS	transcript	79057	79392	0.98	-	.	transcript_id "sch_g27.t1"; gene_id "sch_g27"; transcript_biotype "protein_coding"; transcript_source "augustus";
ChrI	AUGUSTUS	exon	79057	79392	.	-	.	transcript_id "sch_g27.t1"; gene_id "sch_g27";
ChrI	AUGUSTUS	CDS	79057	79392	0.98	-	0	transcript_id "sch_g27.t1"; gene_id "sch_g27";
ChrI	AUGUSTUS	start_codon	79390	79392	.	-	0	transcript_id "sch_g27.t1"; gene_id "sch_g27";
ChrI	AUGUSTUS	stop_codon	79057	79059	.	-	0	transcript_id "sch_g27.t1"; gene_id "sch_g27";
ChrI	AUGUSTUS	gene	80266	82938	.	+	.	gene_id "sch_g28"; gene_biotype "protein_coding"; gene_source "augustus"; gene_name "KIP3"; go_terms "GO:0000070,GO:0000132,GO:0000226,GO:0000228,GO:0000235,GO:0000278,GO:0000280,GO:0000281,GO:0000775,GO:0000776,GO:0000777,GO:0000778,GO:0000779,GO:0000780,GO:0000793,GO:0000794,GO:0000819,GO:0000910,GO:0000912,GO:0000915,GO:0003674,GO:0003774,GO:0003777,GO:0003824,GO:0005488,GO:0005515,GO:0005575,…
ChrI	AUGUSTUS	transcript	80266	82938	1	+	.	transcript_id "sch_g28.t1"; gene_id "sch_g28"; transcript_biotype "protein_coding"; transcript_source "augustus"; transcript_name "KIP3";
ChrI	AUGUSTUS	exon	80266	82938	.	+	.	transcript_id "sch_g28.t1"; gene_id "sch_g28";
ChrI	AUGUSTUS	CDS	80266	82938	1	+	0	transcript_id "sch_g28.t1"; gene_id "sch_g28";
ChrI	AUGUSTUS	start_codon	80266	80268	.	+	0	transcript_id "sch_g28.t1"; gene_id "sch_g28";
ChrI	AUGUSTUS	stop_codon	82936	82938	.	+	0	transcript_id "sch_g28.t1"; gene_id "sch_g28";
ChrI	AUGUSTUS	gene	83449	84573	.	+	.	gene_id "sch_g29"; gene_biotype "protein_coding"; gene_source "augustus"; gene_name "OTU1"; go_terms "GO:0003674,GO:0003824,GO:0004843,GO:0005575,GO:0005622,GO:0005623,GO:0005634,GO:0005737,GO:0005829,GO:0006355,GO:0006464,GO:0006508,GO:0006511,GO:0006807,GO:0006950,GO:0006986,GO:0007154,GO:0007165,GO:0008150,GO:0008152,GO:0008233,GO:0008234,GO:0009056,GO:0009057,GO:0009889,GO:0009987,GO:0010033,…
ChrI	AUGUSTUS	transcript	83449	84573	0.91	+	.	transcript_id "sch_g29.t1"; gene_id "sch_g29"; transcript_biotype "protein_coding"; transcript_source "augustus"; transcript_name "OTU1";
ChrI	AUGUSTUS	exon	83449	84573	.	+	.	transcript_id "sch_g29.t1"; gene_id "sch_g29";
ChrI	AUGUSTUS	CDS	83449	84573	0.91	+	0	transcript_id "sch_g29.t1"; gene_id "sch_g29";
ChrI	AUGUSTUS	start_codon	83449	83451	.	+	0	transcript_id "sch_g29.t1"; gene_id "sch_g29";
ChrI	AUGUSTUS	stop_codon	84571	84573	.	+	0	transcript_id "sch_g29.t1"; gene_id "sch_g29";
ChrI	AUGUSTUS	gene	85188	88739	.	+	.	gene_id "sch_g30"; gene_biotype "protein_coding"; gene_source "augustus"; go_terms "GO:0005575,GO:0005622,GO:0005623,GO:0005737,GO:0005739,GO:0005829,GO:0043226,GO:0043227,GO:0043229,GO:0043231,GO:0044424,GO:0044444,GO:0044464"; cog_category "S";
ChrI	AUGUSTUS	transcript	85188	88739	0.91	+	.	transcript_id "sch_g30.t1"; gene_id "sch_g30"; transcript_biotype "protein_coding"; transcript_source "augustus";
ChrI	AUGUSTUS	exon	85188	88739	.	+	.	transcript_id "sch_g30.t1"; gene_id "sch_g30";
ChrI	AUGUSTUS	CDS	85188	88739	0.91	+	0	transcript_id "sch_g30.t1"; gene_id "sch_g30";
ChrI	AUGUSTUS	start_codon	85188	85190	.	+	0	transcript_id "sch_g30.t1"; gene_id "sch_g30";
ChrI	AUGUSTUS	stop_codon	88737	88739	.	+	0	transcript_id "sch_g30.t1"; gene_id "sch_g30";
ChrI	AUGUSTUS	gene	90168	91178	.	+	.	gene_id "sch_g31"; gene_biotype "protein_coding"; gene_source "augustus"; gene_name "PMU1"; go_terms "GO:0005575,GO:0005622,GO:0005623,GO:0005634,GO:0005737,GO:0043226,GO:0043227,GO:0043229,GO:0043231,GO:0044424,GO:0044464"; cog_category "G";
ChrI	AUGUSTUS	transcript	90168	91178	1	+	.	transcript_id "sch_g31.t1"; gene_id "sch_g31"; transcript_biotype "protein_coding"; transcript_source "augustus"; transcript_name "PMU1";
ChrI	AUGUSTUS	exon	90168	91178	.	+	.	transcript_id "sch_g31.t1"; gene_id "sch_g31";
ChrI	AUGUSTUS	CDS	90168	91178	1	+	0	transcript_id "sch_g31.t1"; gene_id "sch_g31";
ChrI	AUGUSTUS	start_codon	90168	90170	.	+	0	transcript_id "sch_g31.t1"; gene_id "sch_g31";
ChrI	AUGUSTUS	stop_codon	91176	91178	.	+	0	transcript_id "sch_g31.t1"; gene_id "sch_g31";
ChrI	AUGUSTUS	gene	91401	95042	.	-	.	gene_id "sch_g32"; gene_biotype "protein_coding"; gene_source "augustus"; gene_name "FUN31"; go_terms "GO:0000166,GO:0003674,GO:0003824,GO:0004672,GO:0004674,GO:0005488,GO:0005524,GO:0005575,GO:0005622,GO:0005623,GO:0005737,GO:0005739,GO:0005979,GO:0006109,GO:0006417,GO:0006464,GO:0006468,GO:0006793,GO:0006796,GO:0006807,GO:0008144,GO:0008150,GO:0008152,GO:0009889,GO:0009890,GO:0009892,GO:0009987…
ChrI	AUGUSTUS	transcript	91401	95042	1	-	.	transcript_id "sch_g32.t1"; gene_id "sch_g32"; transcript_biotype "protein_coding"; transcript_source "augustus"; transcript_name "FUN31";
ChrI	AUGUSTUS	exon	91401	95042	.	-	.	transcript_id "sch_g32.t1"; gene_id "sch_g32";
ChrI	AUGUSTUS	CDS	91401	95042	1	-	0	transcript_id "sch_g32.t1"; gene_id "sch_g32";
ChrI	AUGUSTUS	start_codon	95040	95042	.	-	0	transcript_id "sch_g32.t1"; gene_id "sch_g32";
ChrI	AUGUSTUS	stop_codon	91401	91403	.	-	0	transcript_id "sch_g32.t1"; gene_id "sch_g32";
ChrI	AUGUSTUS	gene	95636	96424	.	+	.	gene_id "sch_g33"; gene_biotype "protein_coding"; gene_source "augustus";
ChrI	AUGUSTUS	transcript	95636	96424	1	+	.	transcript_id "sch_g33.t1"; gene_id "sch_g33"; transcript_biotype "protein_coding"; transcript_source "augustus";
ChrI	AUGUSTUS	exon	95636	96424	.	+	.	transcript_id "sch_g33.t1"; gene_id "sch_g33";
ChrI	AUGUSTUS	CDS	95636	96424	1	+	0	transcript_id "sch_g33.t1"; gene_id "sch_g33";
ChrI	AUGUSTUS	start_codon	95636	95638	.	+	0	transcript_id "sch_g33.t1"; gene_id "sch_g33";
ChrI	AUGUSTUS	stop_codon	96422	96424	.	+	0	transcript_id "sch_g33.t1"; gene_id "sch_g33";
ChrI	AUGUSTUS	gene	96550	98781	.	-	.	gene_id "sch_g34"; gene_biotype "protein_coding"; gene_source "augustus"; go_terms "GO:0003674,GO:0005488,GO:0005575,GO:0005622,GO:0005623,GO:0005737,GO:0005783,GO:0005886,GO:0005933,GO:0005938,GO:0006996,GO:0007029,GO:0008104,GO:0008150,GO:0008289,GO:0009987,GO:0010256,GO:0012505,GO:0016020,GO:0016021,GO:0016043,GO:0019216,GO:0019220,GO:0019222,GO:0022406,GO:0031224,GO:0031323,GO:0031984,GO:0032…
ChrI	AUGUSTUS	transcript	96550	98781	1	-	.	transcript_id "sch_g34.t1"; gene_id "sch_g34"; transcript_biotype "protein_coding"; transcript_source "augustus";
ChrI	AUGUSTUS	exon	96550	98781	.	-	.	transcript_id "sch_g34.t1"; gene_id "sch_g34";
ChrI	AUGUSTUS	CDS	96550	98781	1	-	0	transcript_id "sch_g34.t1"; gene_id "sch_g34";
ChrI	AUGUSTUS	start_codon	98779	98781	.	-	0	transcript_id "sch_g34.t1"; gene_id "sch_g34";
ChrI	AUGUSTUS	stop_codon	96550	96552	.	-	0	transcript_id "sch_g34.t1"; gene_id "sch_g34";
ChrI	AUGUSTUS	gene	99357	101327	.	-	.	gene_id "sch_g35"; gene_biotype "protein_coding"; gene_source "augustus"; gene_name "TFB1"; go_terms "GO:0000109,GO:0000112,GO:0000428,GO:0000439,GO:0000717,GO:0000988,GO:0000990,GO:0000991,GO:0003674,GO:0005488,GO:0005543,GO:0005575,GO:0005622,GO:0005623,GO:0005634,GO:0005654,GO:0005667,GO:0005675,GO:0005737,GO:0005829,GO:0006139,GO:0006259,GO:0006281,GO:0006289,GO:0006351,GO:0006352,GO:0006355,…
ChrI	AUGUSTUS	transcript	99357	101327	1	-	.	transcript_id "sch_g35.t1"; gene_id "sch_g35"; transcript_biotype "protein_coding"; transcript_source "augustus"; transcript_name "TFB1";
ChrI	AUGUSTUS	exon	99357	101327	.	-	.	transcript_id "sch_g35.t1"; gene_id "sch_g35";
ChrI	AUGUSTUS	CDS	99357	101327	1	-	0	transcript_id "sch_g35.t1"; gene_id "sch_g35";
ChrI	AUGUSTUS	start_codon	101325	101327	.	-	0	transcript_id "sch_g35.t1"; gene_id "sch_g35";
ChrI	AUGUSTUS	stop_codon	99357	99359	.	-	0	transcript_id "sch_g35.t1"; gene_id "sch_g35";
ChrI	AUGUSTUS	gene	101674	103923	.	-	.	gene_id "sch_g36"; gene_biotype "protein_coding"; gene_source "augustus"; go_terms "-"; cog_category "S";
ChrI	AUGUSTUS	transcript	101674	103923	1	-	.	transcript_id "sch_g36.t1"; gene_id "sch_g36"; transcript_biotype "protein_coding"; transcript_source "augustus";
ChrI	AUGUSTUS	exon	101674	103923	.	-	.	transcript_id "sch_g36.t1"; gene_id "sch_g36";
ChrI	AUGUSTUS	CDS	101674	103923	1	-	0	transcript_id "sch_g36.t1"; gene_id "sch_g36";
ChrI	AUGUSTUS	start_codon	103921	103923	.	-	0	transcript_id "sch_g36.t1"; gene_id "sch_g36";
ChrI	AUGUSTUS	stop_codon	101674	101676	.	-	0	transcript_id "sch_g36.t1"; gene_id "sch_g36";
ChrI	AUGUSTUS	gene	104746	106488	.	-	.	gene_id "sch_g37"; gene_biotype "protein_coding"; gene_source "augustus"; go_terms "GO:0000120,GO:0000182,GO:0000500,GO:0001167,GO:0001168,GO:0003674,GO:0003676,GO:0003677,GO:0003690,GO:0003700,GO:0005488,GO:0005575,GO:0005622,GO:0005623,GO:0005634,GO:0005667,GO:0005730,GO:0006139,GO:0006325,GO:0006351,GO:0006355,GO:0006356,GO:0006360,GO:0006725,GO:0006807,GO:0006996,GO:0008150,GO:0008152,GO:0009…
ChrI	AUGUSTUS	transcript	104746	106488	1	-	.	transcript_id "sch_g37.t1"; gene_id "sch_g37"; transcript_biotype "protein_coding"; transcript_source "augustus";
ChrI	AUGUSTUS	exon	104746	106488	.	-	.	transcript_id "sch_g37.t1"; gene_id "sch_g37";
ChrI	AUGUSTUS	CDS	104746	106488	1	-	0	transcript_id "sch_g37.t1"; gene_id "sch_g37";
ChrI	AUGUSTUS	start_codon	106486	106488	.	-	0	transcript_id "sch_g37.t1"; gene_id "sch_g37";
ChrI	AUGUSTUS	stop_codon	104746	104748	.	-	0	transcript_id "sch_g37.t1"; gene_id "sch_g37";
ChrI	AUGUSTUS	gene	107890	109071	.	-	.	gene_id "sch_g38"; gene_biotype "protein_coding"; gene_source "augustus"; go_terms "GO:0005575,GO:0005622,GO:0005623,GO:0005634,GO:0005737,GO:0005739,GO:0043226,GO:0043227,GO:0043229,GO:0043231,GO:0044424,GO:0044444,GO:0044464"; cog_category "S";
ChrI	AUGUSTUS	transcript	107890	109071	1	-	.	transcript_id "sch_g38.t1"; gene_id "sch_g38"; transcript_biotype "protein_coding"; transcript_source "augustus";
ChrI	AUGUSTUS	exon	107890	109071	.	-	.	transcript_id "sch_g38.t1"; gene_id "sch_g38";
ChrI	AUGUSTUS	CDS	107890	109071	1	-	0	transcript_id "sch_g38.t1"; gene_id "sch_g38";
ChrI	AUGUSTUS	start_codon	109069	109071	.	-	0	transcript_id "sch_g38.t1"; gene_id "sch_g38";
ChrI	AUGUSTUS	stop_codon	107890	107892	.	-	0	transcript_id "sch_g38.t1"; gene_id "sch_g38";
ChrI	AUGUSTUS	gene	110208	111590	.	+	.	gene_id "sch_g39"; gene_biotype "protein_coding"; gene_source "augustus"; go_terms "GO:0000054,GO:0000228,GO:0000785,GO:0000790,GO:0003674,GO:0005085,GO:0005087,GO:0005088,GO:0005488,GO:0005515,GO:0005575,GO:0005622,GO:0005623,GO:0005634,GO:0005694,GO:0005819,GO:0005856,GO:0006403,GO:0006405,GO:0006406,GO:0006407,GO:0006611,GO:0006810,GO:0006886,GO:0006913,GO:0007088,GO:0007096,GO:0007154,GO:0007…
ChrI	AUGUSTUS	transcript	110208	111590	1	+	.	transcript_id "sch_g39.t1"; gene_id "sch_g39"; transcript_biotype "protein_coding"; transcript_source "augustus";
ChrI	AUGUSTUS	exon	110208	111590	.	+	.	transcript_id "sch_g39.t1"; gene_id "sch_g39";
ChrI	AUGUSTUS	CDS	110208	111590	1	+	0	transcript_id "sch_g39.t1"; gene_id "sch_g39";
ChrI	AUGUSTUS	start_codon	110208	110210	.	+	0	transcript_id "sch_g39.t1"; gene_id "sch_g39";
ChrI	AUGUSTUS	stop_codon	111588	111590	.	+	0	transcript_id "sch_g39.t1"; gene_id "sch_g39";
ChrI	AUGUSTUS	gene	112070	113899	.	+	.	gene_id "sch_g40"; gene_biotype "protein_coding"; gene_source "augustus"; gene_name "GYP1"; go_terms "GO:0003674,GO:0005096,GO:0005488,GO:0005515,GO:0005575,GO:0005622,GO:0005623,GO:0005737,GO:0005739,GO:0005794,GO:0006810,GO:0006886,GO:0008047,GO:0008104,GO:0008150,GO:0012505,GO:0015031,GO:0015833,GO:0016192,GO:0017016,GO:0017137,GO:0019899,GO:0030234,GO:0030695,GO:0031267,GO:0031338,GO:0032879,…
ChrI	AUGUSTUS	transcript	112070	113899	1	+	.	transcript_id "sch_g40.t1"; gene_id "sch_g40"; transcript_biotype "protein_coding"; transcript_source "augustus"; transcript_name "GYP1";
ChrI	AUGUSTUS	exon	112070	112093	.	+	.	transcript_id "sch_g40.t1"; gene_id "sch_g40";
ChrI	AUGUSTUS	exon	112169	113899	.	+	.	transcript_id "sch_g40.t1"; gene_id "sch_g40";
ChrI	AUGUSTUS	CDS	112070	112093	1	+	0	transcript_id "sch_g40.t1"; gene_id "sch_g40";
ChrI	AUGUSTUS	CDS	112169	113899	1	+	0	transcript_id "sch_g40.t1"; gene_id "sch_g40";
ChrI	AUGUSTUS	start_codon	112070	112072	.	+	0	transcript_id "sch_g40.t1"; gene_id "sch_g40";
ChrI	AUGUSTUS	stop_codon	113897	113899	.	+	0	transcript_id "sch_g40.t1"; gene_id "sch_g40";
ChrI	AUGUSTUS	intron	112094	112168	1	+	.	transcript_id "sch_g40.t1"; gene_id "sch_g40";
ChrI	AUGUSTUS	gene	114462	120686	.	+	.	gene_id "sch_g41"; gene_biotype "protein_coding"; gene_source "augustus"; go_terms "GO:0005575,GO:0005622,GO:0005623,GO:0005737,GO:0005933,GO:0005934,GO:0005935,GO:0006810,GO:0006892,GO:0008150,GO:0016192,GO:0030427,GO:0044424,GO:0044464,GO:0048193,GO:0051179,GO:0051234"; cog_category "S";
ChrI	AUGUSTUS	transcript	114462	120686	1	+	.	transcript_id "sch_g41.t1"; gene_id "sch_g41"; transcript_biotype "protein_coding"; transcript_source "augustus";
ChrI	AUGUSTUS	exon	114462	120686	.	+	.	transcript_id "sch_g41.t1"; gene_id "sch_g41";
ChrI	AUGUSTUS	CDS	114462	120686	1	+	0	transcript_id "sch_g41.t1"; gene_id "sch_g41";
ChrI	AUGUSTUS	start_codon	114462	114464	.	+	0	transcript_id "sch_g41.t1"; gene_id "sch_g41";
ChrI	AUGUSTUS	stop_codon	120684	120686	.	+	0	transcript_id "sch_g41.t1"; gene_id "sch_g41";
ChrI	AUGUSTUS	gene	121381	121923	.	+	.	gene_id "sch_g42"; gene_biotype "protein_coding"; gene_source "augustus";
ChrI	AUGUSTUS	transcript	121381	121923	0.83	+	.	transcript_id "sch_g42.t1"; gene_id "sch_g42"; transcript_biotype "protein_coding"; transcript_source "augustus";
ChrI	AUGUSTUS	exon	121381	121923	.	+	.	transcript_id "sch_g42.t1"; gene_id "sch_g42";
ChrI	AUGUSTUS	CDS	121381	121923	0.83	+	0	transcript_id "sch_g42.t1"; gene_id "sch_g42";
ChrI	AUGUSTUS	start_codon	121381	121383	.	+	0	transcript_id "sch_g42.t1"; gene_id "sch_g42";
ChrI	AUGUSTUS	stop_codon	121921	121923	.	+	0	transcript_id "sch_g42.t1"; gene_id "sch_g42";
ChrI	AUGUSTUS	gene	122219	122485	.	-	.	gene_id "sch_g43"; gene_biotype "protein_coding"; gene_source "augustus";
ChrI	AUGUSTUS	transcript	122219	122485	1	-	.	transcript_id "sch_g43.t1"; gene_id "sch_g43"; transcript_biotype "protein_coding"; transcript_source "augustus";
ChrI	AUGUSTUS	exon	122219	122485	.	-	.	transcript_id "sch_g43.t1"; gene_id "sch_g43";
ChrI	AUGUSTUS	CDS	122219	122485	1	-	0	transcript_id "sch_g43.t1"; gene_id "sch_g43";
ChrI	AUGUSTUS	start_codon	122483	122485	.	-	0	transcript_id "sch_g43.t1"; gene_id "sch_g43";
ChrI	AUGUSTUS	stop_codon	122219	122221	.	-	0	transcript_id "sch_g43.t1"; gene_id "sch_g43";
ChrI	AUGUSTUS	gene	123044	124492	.	+	.	gene_id "sch_g44"; gene_biotype "protein_coding"; gene_source "augustus";
ChrI	AUGUSTUS	transcript	123044	124492	1	+	.	transcript_id "sch_g44.t1"; gene_id "sch_g44"; transcript_biotype "protein_coding"; transcript_source "augustus";
ChrI	AUGUSTUS	exon	123044	124492	.	+	.	transcript_id "sch_g44.t1"; gene_id "sch_g44";
ChrI	AUGUSTUS	CDS	123044	124492	1	+	0	transcript_id "sch_g44.t1"; gene_id "sch_g44";
ChrI	AUGUSTUS	start_codon	123044	123046	.	+	0	transcript_id "sch_g44.t1"; gene_id "sch_g44";
ChrI	AUGUSTUS	stop_codon	124490	124492	.	+	0	transcript_id "sch_g44.t1"; gene_id "sch_g44";
ChrI	AUGUSTUS	gene	124782	126698	.	-	.	gene_id "sch_g45"; gene_biotype "protein_coding"; gene_source "augustus"; gene_name "RGP1"; go_terms "GO:0000139,GO:0003674,GO:0005085,GO:0005088,GO:0005488,GO:0005515,GO:0005575,GO:0005622,GO:0005623,GO:0005737,GO:0005794,GO:0006810,GO:0008150,GO:0009966,GO:0009967,GO:0010646,GO:0010647,GO:0012505,GO:0016020,GO:0016192,GO:0016197,GO:0016482,GO:0017016,GO:0017112,GO:0017137,GO:0019899,GO:0023051,…
ChrI	AUGUSTUS	transcript	124782	126698	1	-	.	transcript_id "sch_g45.t1"; gene_id "sch_g45"; transcript_biotype "protein_coding"; transcript_source "augustus"; transcript_name "RGP1";
ChrI	AUGUSTUS	exon	124782	126698	.	-	.	transcript_id "sch_g45.t1"; gene_id "sch_g45";
ChrI	AUGUSTUS	CDS	124782	126698	1	-	0	transcript_id "sch_g45.t1"; gene_id "sch_g45";
ChrI	AUGUSTUS	start_codon	126696	126698	.	-	0	transcript_id "sch_g45.t1"; gene_id "sch_g45";
ChrI	AUGUSTUS	stop_codon	124782	124784	.	-	0	transcript_id "sch_g45.t1"; gene_id "sch_g45";
ChrI	AUGUSTUS	gene	127118	131725	.	+	.	gene_id "sch_g46"; gene_biotype "protein_coding"; gene_source "augustus"; gene_name "YCF1"; go_terms "GO:0000322,GO:0000323,GO:0000324,GO:0000329,GO:0003674,GO:0003824,GO:0005215,GO:0005310,GO:0005342,GO:0005575,GO:0005622,GO:0005623,GO:0005737,GO:0005773,GO:0005774,GO:0006518,GO:0006575,GO:0006749,GO:0006790,GO:0006807,GO:0006810,GO:0006811,GO:0006820,GO:0006835,GO:0006857,GO:0006950,GO:0006996,…
ChrI	AUGUSTUS	transcript	127118	131725	0.55	+	.	transcript_id "sch_g46.t1"; gene_id "sch_g46"; transcript_biotype "protein_coding"; transcript_source "augustus"; transcript_name "YCF1";
ChrI	AUGUSTUS	exon	127118	131725	.	+	.	transcript_id "sch_g46.t1"; gene_id "sch_g46";
ChrI	AUGUSTUS	CDS	127118	131725	0.55	+	0	transcript_id "sch_g46.t1"; gene_id "sch_g46";
ChrI	AUGUSTUS	start_codon	127118	127120	.	+	0	transcript_id "sch_g46.t1"; gene_id "sch_g46";
ChrI	AUGUSTUS	stop_codon	131723	131725	.	+	0	transcript_id "sch_g46.t1"; gene_id "sch_g46";
ChrI	AUGUSTUS	gene	132132	134351	.	+	.	gene_id "sch_g47"; gene_biotype "protein_coding"; gene_source "augustus"; gene_name "LMO1"; go_terms "GO:0000422,GO:0005575,GO:0005622,GO:0005623,GO:0005737,GO:0005739,GO:0005886,GO:0006914,GO:0006996,GO:0007005,GO:0007154,GO:0007165,GO:0008150,GO:0008152,GO:0009056,GO:0009987,GO:0016020,GO:0016043,GO:0022411,GO:0023052,GO:0035556,GO:0043226,GO:0043227,GO:0043229,GO:0043231,GO:0044237,GO:0044248,…
ChrI	AUGUSTUS	transcript	132132	134351	1	+	.	transcript_id "sch_g47.t1"; gene_id "sch_g47"; transcript_biotype "protein_coding"; transcript_source "augustus"; transcript_name "LMO1";
ChrI	AUGUSTUS	exon	132132	134351	.	+	.	transcript_id "sch_g47.t1"; gene_id "sch_g47";
ChrI	AUGUSTUS	CDS	132132	134351	1	+	0	transcript_id "sch_g47.t1"; gene_id "sch_g47";
ChrI	AUGUSTUS	start_codon	132132	132134	.	+	0	transcript_id "sch_g47.t1"; gene_id "sch_g47";
ChrI	AUGUSTUS	stop_codon	134349	134351	.	+	0	transcript_id "sch_g47.t1"; gene_id "sch_g47";
ChrI	AUGUSTUS	gene	135040	136215	.	+	.	gene_id "sch_g48"; gene_biotype "protein_coding"; gene_source "augustus"; gene_name "END3"; go_terms "GO:0000003,GO:0000147,GO:0000278,GO:0000281,GO:0000282,GO:0000910,GO:0003006,GO:0003674,GO:0005488,GO:0005509,GO:0005515,GO:0005575,GO:0005622,GO:0005623,GO:0005737,GO:0005856,GO:0005937,GO:0005938,GO:0006810,GO:0006897,GO:0006950,GO:0006974,GO:0006996,GO:0007010,GO:0007015,GO:0007049,GO:0007114,…
ChrI	AUGUSTUS	transcript	135040	136215	1	+	.	transcript_id "sch_g48.t1"; gene_id "sch_g48"; transcript_biotype "protein_coding"; transcript_source "augustus"; transcript_name "END3";
ChrI	AUGUSTUS	exon	135040	136215	.	+	.	transcript_id "sch_g48.t1"; gene_id "sch_g48";
ChrI	AUGUSTUS	CDS	135040	136215	1	+	0	transcript_id "sch_g48.t1"; gene_id "sch_g48";
ChrI	AUGUSTUS	start_codon	135040	135042	.	+	0	transcript_id "sch_g48.t1"; gene_id "sch_g48";
ChrI	AUGUSTUS	stop_codon	136213	136215	.	+	0	transcript_id "sch_g48.t1"; gene_id "sch_g48";
ChrI	AUGUSTUS	gene	136915	137784	.	-	.	gene_id "sch_g49"; gene_biotype "protein_coding"; gene_source "augustus"; gene_name "ALI1"; go_terms "GO:0003674,GO:0003824,GO:0003954,GO:0005575,GO:0005622,GO:0005623,GO:0005737,GO:0005739,GO:0005740,GO:0005743,GO:0005746,GO:0005747,GO:0006091,GO:0008137,GO:0008150,GO:0008152,GO:0009987,GO:0015980,GO:0016020,GO:0016491,GO:0016651,GO:0016655,GO:0019866,GO:0030964,GO:0031090,GO:0031966,GO:0031967,…
ChrI	AUGUSTUS	transcript	136915	137784	1	-	.	transcript_id "sch_g49.t1"; gene_id "sch_g49"; transcript_biotype "protein_coding"; transcript_source "augustus"; transcript_name "ALI1";
ChrI	AUGUSTUS	exon	136915	137784	.	-	.	transcript_id "sch_g49.t1"; gene_id "sch_g49";
ChrI	AUGUSTUS	CDS	136915	137784	1	-	0	transcript_id "sch_g49.t1"; gene_id "sch_g49";
ChrI	AUGUSTUS	start_codon	137782	137784	.	-	0	transcript_id "sch_g49.t1"; gene_id "sch_g49";
ChrI	AUGUSTUS	stop_codon	136915	136917	.	-	0	transcript_id "sch_g49.t1"; gene_id "sch_g49";
ChrI	AUGUSTUS	gene	138629	140743	.	+	.	gene_id "sch_g50"; gene_biotype "protein_coding"; gene_source "augustus"; gene_name "ESF1"; go_terms "GO:0003674,GO:0003676,GO:0003723,GO:0005488,GO:0005575,GO:0005622,GO:0005623,GO:0005634,GO:0005730,GO:0006139,GO:0006364,GO:0006396,GO:0006725,GO:0006807,GO:0008150,GO:0008152,GO:0009987,GO:0010467,GO:0016070,GO:0016072,GO:0022613,GO:0031974,GO:0031981,GO:0034470,GO:0034641,GO:0034660,GO:0042254,…
ChrI	AUGUSTUS	transcript	138629	140743	1	+	.	transcript_id "sch_g50.t1"; gene_id "sch_g50"; transcript_biotype "protein_coding"; transcript_source "augustus"; transcript_name "ESF1";
ChrI	AUGUSTUS	exon	138629	140743	.	+	.	transcript_id "sch_g50.t1"; gene_id "sch_g50";
ChrI	AUGUSTUS	CDS	138629	140743	1	+	0	transcript_id "sch_g50.t1"; gene_id "sch_g50";
ChrI	AUGUSTUS	start_codon	138629	138631	.	+	0	transcript_id "sch_g50.t1"; gene_id "sch_g50";
ChrI	AUGUSTUS	stop_codon	140741	140743	.	+	0	transcript_id "sch_g50.t1"; gene_id "sch_g50";
ChrI	AUGUSTUS	gene	141075	142589	.	-	.	gene_id "sch_g51"; gene_biotype "protein_coding"; gene_source "augustus"; gene_name "PUS1"; go_terms "GO:0001522,GO:0003674,GO:0003676,GO:0003723,GO:0003729,GO:0003824,GO:0005488,GO:0005575,GO:0005622,GO:0005623,GO:0005634,GO:0006139,GO:0006396,GO:0006399,GO:0006400,GO:0006725,GO:0006807,GO:0008033,GO:0008150,GO:0008152,GO:0009451,GO:0009982,GO:0009987,GO:0010467,GO:0016070,GO:0016071,GO:0016073,…
ChrI	AUGUSTUS	transcript	141075	142589	1	-	.	transcript_id "sch_g51.t1"; gene_id "sch_g51"; transcript_biotype "protein_coding"; transcript_source "augustus"; transcript_name "PUS1";
ChrI	AUGUSTUS	exon	141075	142589	.	-	.	transcript_id "sch_g51.t1"; gene_id "sch_g51";
ChrI	AUGUSTUS	CDS	141075	142589	1	-	0	transcript_id "sch_g51.t1"; gene_id "sch_g51";
ChrI	AUGUSTUS	start_codon	142587	142589	.	-	0	transcript_id "sch_g51.t1"; gene_id "sch_g51";
ChrI	AUGUSTUS	stop_codon	141075	141077	.	-	0	transcript_id "sch_g51.t1"; gene_id "sch_g51";
ChrI	AUGUSTUS	gene	143128	144015	.	+	.	gene_id "sch_g52"; gene_biotype "protein_coding"; gene_source "augustus"; gene_name "SEC65"; go_terms "GO:0003674,GO:0003676,GO:0003723,GO:0005488,GO:0005575,GO:0005622,GO:0005623,GO:0005737,GO:0005786,GO:0006605,GO:0006612,GO:0006613,GO:0006614,GO:0006616,GO:0006617,GO:0006810,GO:0006886,GO:0008104,GO:0008150,GO:0008312,GO:0009987,GO:0015031,GO:0015833,GO:0016043,GO:0022607,GO:0032991,GO:0033036…
ChrI	AUGUSTUS	transcript	143128	144015	0.99	+	.	transcript_id "sch_g52.t1"; gene_id "sch_g52"; transcript_biotype "protein_coding"; transcript_source "augustus"; transcript_name "SEC65";
ChrI	AUGUSTUS	exon	143128	144015	.	+	.	transcript_id "sch_g52.t1"; gene_id "sch_g52";
ChrI	AUGUSTUS	CDS	143128	144015	0.99	+	0	transcript_id "sch_g52.t1"; gene_id "sch_g52";
ChrI	AUGUSTUS	start_codon	143128	143130	.	+	0	transcript_id "sch_g52.t1"; gene_id "sch_g52";
ChrI	AUGUSTUS	stop_codon	144013	144015	.	+	0	transcript_id "sch_g52.t1"; gene_id "sch_g52";
ChrI	AUGUSTUS	gene	144262	146856	.	-	.	gene_id "sch_g53"; gene_biotype "protein_coding"; gene_source "augustus"; go_terms "GO:0000120,GO:0001013,GO:0001067,GO:0001179,GO:0003674,GO:0003676,GO:0003677,GO:0005488,GO:0005515,GO:0005575,GO:0005622,GO:0005623,GO:0005634,GO:0005667,GO:0005730,GO:0006139,GO:0006351,GO:0006352,GO:0006360,GO:0006361,GO:0006725,GO:0006807,GO:0008134,GO:0008150,GO:0008152,GO:0009058,GO:0009059,GO:0009303,GO:0009…
ChrI	AUGUSTUS	transcript	144262	146856	1	-	.	transcript_id "sch_g53.t1"; gene_id "sch_g53"; transcript_biotype "protein_coding"; transcript_source "augustus";
ChrI	AUGUSTUS	exon	144262	146856	.	-	.	transcript_id "sch_g53.t1"; gene_id "sch_g53";
ChrI	AUGUSTUS	CDS	144262	146856	1	-	0	transcript_id "sch_g53.t1"; gene_id "sch_g53";
ChrI	AUGUSTUS	start_codon	146854	146856	.	-	0	transcript_id "sch_g53.t1"; gene_id "sch_g53";
ChrI	AUGUSTUS	stop_codon	144262	144264	.	-	0	transcript_id "sch_g53.t1"; gene_id "sch_g53";
ChrI	AUGUSTUS	gene	147536	149516	.	+	.	gene_id "sch_g54"; gene_biotype "protein_coding"; gene_source "augustus"; gene_name "VMA1"; go_terms "GO:0000166,GO:0000221,GO:0000322,GO:0000323,GO:0000324,GO:0000329,GO:0003674,GO:0003676,GO:0003723,GO:0003729,GO:0003824,GO:0005215,GO:0005488,GO:0005524,GO:0005575,GO:0005622,GO:0005623,GO:0005737,GO:0005773,GO:0005774,GO:0005829,GO:0005886,GO:0006807,GO:0006810,GO:0006811,GO:0006812,GO:0006873,…
ChrI	AUGUSTUS	transcript	147536	149516	1	+	.	transcript_id "sch_g54.t1"; gene_id "sch_g54"; transcript_biotype "protein_coding"; transcript_source "augustus"; transcript_name "VMA1";
ChrI	AUGUSTUS	exon	147536	147538	.	+	.	transcript_id "sch_g54.t1"; gene_id "sch_g54";
ChrI	AUGUSTUS	exon	147666	149516	.	+	.	transcript_id "sch_g54.t1"; gene_id "sch_g54";
ChrI	AUGUSTUS	CDS	147536	147538	1	+	0	transcript_id "sch_g54.t1"; gene_id "sch_g54";
ChrI	AUGUSTUS	CDS	147666	149516	1	+	0	transcript_id "sch_g54.t1"; gene_id "sch_g54";
ChrI	AUGUSTUS	start_codon	147536	147538	.	+	0	transcript_id "sch_g54.t1"; gene_id "sch_g54";
ChrI	AUGUSTUS	stop_codon	149514	149516	.	+	0	transcript_id "sch_g54.t1"; gene_id "sch_g54";
ChrI	AUGUSTUS	intron	147539	147665	1	+	.	transcript_id "sch_g54.t1"; gene_id "sch_g54";
ChrI	AUGUSTUS	gene	150666	152873	.	-	.	gene_id "sch_g55"; gene_biotype "protein_coding"; gene_source "augustus"; gene_name "PRT1"; go_terms "GO:0002181,GO:0002183,GO:0003674,GO:0003676,GO:0003723,GO:0003743,GO:0005488,GO:0005575,GO:0005618,GO:0005622,GO:0005623,GO:0005737,GO:0005852,GO:0006412,GO:0006413,GO:0006518,GO:0006807,GO:0008135,GO:0008150,GO:0008152,GO:0009058,GO:0009059,GO:0009277,GO:0009847,GO:0009987,GO:0010467,GO:0010494,…
ChrI	AUGUSTUS	transcript	150666	152873	1	-	.	transcript_id "sch_g55.t1"; gene_id "sch_g55"; transcript_biotype "protein_coding"; transcript_source "augustus"; transcript_name "PRT1";
ChrI	AUGUSTUS	exon	150666	152873	.	-	.	transcript_id "sch_g55.t1"; gene_id "sch_g55";
ChrI	AUGUSTUS	CDS	150666	152873	1	-	0	transcript_id "sch_g55.t1"; gene_id "sch_g55";
ChrI	AUGUSTUS	start_codon	152871	152873	.	-	0	transcript_id "sch_g55.t1"; gene_id "sch_g55";
ChrI	AUGUSTUS	stop_codon	150666	150668	.	-	0	transcript_id "sch_g55.t1"; gene_id "sch_g55";
ChrI	AUGUSTUS	gene	153460	155166	.	-	.	gene_id "sch_g56"; gene_biotype "protein_coding"; gene_source "augustus"; gene_name "PGM2"; go_terms "GO:0000271,GO:0003674,GO:0003824,GO:0004614,GO:0005575,GO:0005622,GO:0005623,GO:0005737,GO:0005829,GO:0005975,GO:0005976,GO:0005977,GO:0005978,GO:0005984,GO:0005991,GO:0005992,GO:0005996,GO:0006006,GO:0006011,GO:0006012,GO:0006073,GO:0006091,GO:0006112,GO:0006139,GO:0006725,GO:0006793,GO:0006796,…
ChrI	AUGUSTUS	transcript	153460	155166	0.85	-	.	transcript_id "sch_g56.t1"; gene_id "sch_g56"; transcript_biotype "protein_coding"; transcript_source "augustus"; transcript_name "PGM2";
ChrI	AUGUSTUS	exon	153460	155166	.	-	.	transcript_id "sch_g56.t1"; gene_id "sch_g56";
ChrI	AUGUSTUS	CDS	153460	155166	0.85	-	0	transcript_id "sch_g56.t1"; gene_id "sch_g56";
ChrI	AUGUSTUS	start_codon	155164	155166	.	-	0	transcript_id "sch_g56.t1"; gene_id "sch_g56";
ChrI	AUGUSTUS	stop_codon	153460	153462	.	-	0	transcript_id "sch_g56.t1"; gene_id "sch_g56";
ChrI	AUGUSTUS	gene	155726	158719	.	+	.	gene_id "sch_g57"; gene_biotype "protein_coding"; gene_source "augustus"; gene_name "EFR3"; go_terms "GO:0000278,GO:0000281,GO:0000910,GO:0005575,GO:0005622,GO:0005623,GO:0005737,GO:0005739,GO:0005886,GO:0006996,GO:0007009,GO:0007010,GO:0007016,GO:0007049,GO:0008104,GO:0008150,GO:0009987,GO:0010256,GO:0016020,GO:0016043,GO:0022402,GO:0030029,GO:0030036,GO:0030865,GO:0030866,GO:0031032,GO:0031566,…
ChrI	AUGUSTUS	transcript	155726	158719	1	+	.	transcript_id "sch_g57.t1"; gene_id "sch_g57"; transcript_biotype "protein_coding"; transcript_source "augustus"; transcript_name "EFR3";
ChrI	AUGUSTUS	exon	155726	158719	.	+	.	transcript_id "sch_g57.t1"; gene_id "sch_g57";
ChrI	AUGUSTUS	CDS	155726	158719	1	+	0	transcript_id "sch_g57.t1"; gene_id "sch_g57";
ChrI	AUGUSTUS	start_codon	155726	155728	.	+	0	transcript_id "sch_g57.t1"; gene_id "sch_g57";
ChrI	AUGUSTUS	stop_codon	158717	158719	.	+	0	transcript_id "sch_g57.t1"; gene_id "sch_g57";
ChrI	AUGUSTUS	gene	159568	160065	.	+	.	gene_id "sch_g58"; gene_biotype "protein_coding"; gene_source "augustus"; go_terms "GO:0000027,GO:0002181,GO:0003674,GO:0003676,GO:0003723,GO:0003735,GO:0005198,GO:0005488,GO:0005575,GO:0005622,GO:0005623,GO:0005737,GO:0005829,GO:0005840,GO:0006412,GO:0006518,GO:0006807,GO:0006996,GO:0008150,GO:0008152,GO:0009058,GO:0009059,GO:0009987,GO:0010467,GO:0015934,GO:0016043,GO:0019538,GO:0019843,GO:0022…
ChrI	AUGUSTUS	transcript	159568	160065	1	+	.	transcript_id "sch_g58.t1"; gene_id "sch_g58"; transcript_biotype "protein_coding"; transcript_source "augustus";
ChrI	AUGUSTUS	exon	159568	160065	.	+	.	transcript_id "sch_g58.t1"; gene_id "sch_g58";
ChrI	AUGUSTUS	CDS	159568	160065	1	+	0	transcript_id "sch_g58.t1"; gene_id "sch_g58";
ChrI	AUGUSTUS	start_codon	159568	159570	.	+	0	transcript_id "sch_g58.t1"; gene_id "sch_g58";
ChrI	AUGUSTUS	stop_codon	160063	160065	.	+	0	transcript_id "sch_g58.t1"; gene_id "sch_g58";
ChrI	AUGUSTUS	gene	161641	162792	.	+	.	gene_id "sch_g59"; gene_biotype "protein_coding"; gene_source "augustus"; gene_name "HEM3"; go_terms "GO:0003674,GO:0003824,GO:0004418,GO:0005575,GO:0005622,GO:0005623,GO:0005634,GO:0005737,GO:0006725,GO:0006778,GO:0006779,GO:0006783,GO:0006807,GO:0008150,GO:0008152,GO:0009058,GO:0009405,GO:0009987,GO:0016740,GO:0016765,GO:0018130,GO:0019438,GO:0033013,GO:0033014,GO:0034641,GO:0042168,GO:0042440,…
ChrI	AUGUSTUS	transcript	161641	162792	0.72	+	.	transcript_id "sch_g59.t1"; gene_id "sch_g59"; transcript_biotype "protein_coding"; transcript_source "augustus"; transcript_name "HEM3";
ChrI	AUGUSTUS	exon	161641	162792	.	+	.	transcript_id "sch_g59.t1"; gene_id "sch_g59";
ChrI	AUGUSTUS	CDS	161641	162792	0.72	+	0	transcript_id "sch_g59.t1"; gene_id "sch_g59";
ChrI	AUGUSTUS	start_codon	161641	161643	.	+	0	transcript_id "sch_g59.t1"; gene_id "sch_g59";
ChrI	AUGUSTUS	stop_codon	162790	162792	.	+	0	transcript_id "sch_g59.t1"; gene_id "sch_g59";
ChrI	AUGUSTUS	gene	163221	165074	.	-	.	gene_id "sch_g60"; gene_biotype "protein_coding"; gene_source "augustus"; gene_name "CTI6"; go_terms "GO:0000118,GO:0000228,GO:0000785,GO:0000790,GO:0003674,GO:0003824,GO:0005488,GO:0005515,GO:0005575,GO:0005622,GO:0005623,GO:0005634,GO:0005654,GO:0005694,GO:0005737,GO:0006275,GO:0006325,GO:0006338,GO:0006355,GO:0006357,GO:0006464,GO:0006476,GO:0006807,GO:0006996,GO:0008134,GO:0008150,GO:0008152,…
ChrI	AUGUSTUS	transcript	163221	165074	1	-	.	transcript_id "sch_g60.t1"; gene_id "sch_g60"; transcript_biotype "protein_coding"; transcript_source "augustus"; transcript_name "CTI6";
ChrI	AUGUSTUS	exon	163221	165074	.	-	.	transcript_id "sch_g60.t1"; gene_id "sch_g60";
ChrI	AUGUSTUS	CDS	163221	165074	1	-	0	transcript_id "sch_g60.t1"; gene_id "sch_g60";
ChrI	AUGUSTUS	start_codon	165072	165074	.	-	0	transcript_id "sch_g60.t1"; gene_id "sch_g60";
ChrI	AUGUSTUS	stop_codon	163221	163223	.	-	0	transcript_id "sch_g60.t1"; gene_id "sch_g60";
ChrI	AUGUSTUS	gene	165551	166825	.	+	.	gene_id "sch_g61"; gene_biotype "protein_coding"; gene_source "augustus"; go_terms "-"; cog_category "AB";
ChrI	AUGUSTUS	transcript	165551	166825	1	+	.	transcript_id "sch_g61.t1"; gene_id "sch_g61"; transcript_biotype "protein_coding"; transcript_source "augustus";
ChrI	AUGUSTUS	exon	165551	166825	.	+	.	transcript_id "sch_g61.t1"; gene_id "sch_g61";
ChrI	AUGUSTUS	CDS	165551	166825	1	+	0	transcript_id "sch_g61.t1"; gene_id "sch_g61";
ChrI	AUGUSTUS	start_codon	165551	165553	.	+	0	transcript_id "sch_g61.t1"; gene_id "sch_g61";
ChrI	AUGUSTUS	stop_codon	166823	166825	.	+	0	transcript_id "sch_g61.t1"; gene_id "sch_g61";
ChrI	AUGUSTUS	gene	167233	170070	.	+	.	gene_id "sch_g62"; gene_biotype "protein_coding"; gene_source "augustus";
ChrI	AUGUSTUS	transcript	167233	170070	1	+	.	transcript_id "sch_g62.t1"; gene_id "sch_g62"; transcript_biotype "protein_coding"; transcript_source "augustus";
ChrI	AUGUSTUS	exon	167233	170070	.	+	.	transcript_id "sch_g62.t1"; gene_id "sch_g62";
ChrI	AUGUSTUS	CDS	167233	170070	1	+	0	transcript_id "sch_g62.t1"; gene_id "sch_g62";
ChrI	AUGUSTUS	start_codon	167233	167235	.	+	0	transcript_id "sch_g62.t1"; gene_id "sch_g62";
ChrI	AUGUSTUS	stop_codon	170068	170070	.	+	0	transcript_id "sch_g62.t1"; gene_id "sch_g62";
ChrI	AUGUSTUS	gene	170642	172021	.	-	.	gene_id "sch_g63"; gene_biotype "protein_coding"; gene_source "augustus"; go_terms "GO:0000428,GO:0005575,GO:0005622,GO:0005623,GO:0005634,GO:0005654,GO:0005665,GO:0005737,GO:0006139,GO:0006351,GO:0006366,GO:0006725,GO:0006807,GO:0008150,GO:0008152,GO:0009058,GO:0009059,GO:0009987,GO:0010467,GO:0016070,GO:0016591,GO:0018130,GO:0019438,GO:0030880,GO:0031974,GO:0031981,GO:0032774,GO:0032991,GO:0034…
ChrI	AUGUSTUS	transcript	170642	172021	0.76	-	.	transcript_id "sch_g63.t1"; gene_id "sch_g63"; transcript_biotype "protein_coding"; transcript_source "augustus";
ChrI	AUGUSTUS	exon	170642	172021	.	-	.	transcript_id "sch_g63.t1"; gene_id "sch_g63";
ChrI	AUGUSTUS	CDS	170642	172021	0.76	-	0	transcript_id "sch_g63.t1"; gene_id "sch_g63";
ChrI	AUGUSTUS	start_codon	172019	172021	.	-	0	transcript_id "sch_g63.t1"; gene_id "sch_g63";
ChrI	AUGUSTUS	stop_codon	170642	170644	.	-	0	transcript_id "sch_g63.t1"; gene_id "sch_g63";
ChrI	AUGUSTUS	gene	172191	174773	.	+	.	gene_id "sch_g64"; gene_biotype "protein_coding"; gene_source "augustus"; go_terms "GO:0000349,GO:0000375,GO:0000377,GO:0000393,GO:0000398,GO:0003674,GO:0003676,GO:0003723,GO:0003724,GO:0003824,GO:0004004,GO:0004386,GO:0005488,GO:0005575,GO:0005622,GO:0005623,GO:0005737,GO:0006139,GO:0006396,GO:0006397,GO:0006725,GO:0006807,GO:0008026,GO:0008150,GO:0008152,GO:0008186,GO:0008380,GO:0009987,GO:0010…
ChrI	AUGUSTUS	transcript	172191	174773	1	+	.	transcript_id "sch_g64.t1"; gene_id "sch_g64"; transcript_biotype "protein_coding"; transcript_source "augustus";
ChrI	AUGUSTUS	exon	172191	174773	.	+	.	transcript_id "sch_g64.t1"; gene_id "sch_g64";
ChrI	AUGUSTUS	CDS	172191	174773	1	+	0	transcript_id "sch_g64.t1"; gene_id "sch_g64";
ChrI	AUGUSTUS	start_codon	172191	172193	.	+	0	transcript_id "sch_g64.t1"; gene_id "sch_g64";
ChrI	AUGUSTUS	stop_codon	174771	174773	.	+	0	transcript_id "sch_g64.t1"; gene_id "sch_g64";
ChrI	AUGUSTUS	gene	175587	178634	.	+	.	gene_id "sch_g65"; gene_biotype "protein_coding"; gene_source "augustus"; gene_name "PIF1"; go_terms "GO:0000002,GO:0000166,GO:0000228,GO:0000278,GO:0000722,GO:0000723,GO:0000724,GO:0000725,GO:0000727,GO:0000733,GO:0000781,GO:0000784,GO:0000785,GO:0000790,GO:0000792,GO:0003674,GO:0003676,GO:0003677,GO:0003678,GO:0003697,GO:0003824,GO:0004003,GO:0004386,GO:0004518,GO:0004527,GO:0004857,GO:0005488,…
ChrI	AUGUSTUS	transcript	175587	178634	1	+	.	transcript_id "sch_g65.t1"; gene_id "sch_g65"; transcript_biotype "protein_coding"; transcript_source "augustus"; transcript_name "PIF1";
ChrI	AUGUSTUS	exon	175587	178634	.	+	.	transcript_id "sch_g65.t1"; gene_id "sch_g65";
ChrI	AUGUSTUS	CDS	175587	178634	1	+	0	transcript_id "sch_g65.t1"; gene_id "sch_g65";
ChrI	AUGUSTUS	start_codon	175587	175589	.	+	0	transcript_id "sch_g65.t1"; gene_id "sch_g65";
ChrI	AUGUSTUS	stop_codon	178632	178634	.	+	0	transcript_id "sch_g65.t1"; gene_id "sch_g65";
ChrI	AUGUSTUS	gene	178897	182337	.	+	.	gene_id "sch_g66"; gene_biotype "protein_coding"; gene_source "augustus"; gene_name "RSE1"; go_terms "GO:0000245,GO:0000375,GO:0000377,GO:0000398,GO:0003674,GO:0003676,GO:0003723,GO:0005488,GO:0005575,GO:0005622,GO:0005623,GO:0005634,GO:0005681,GO:0005684,GO:0005686,GO:0006139,GO:0006396,GO:0006397,GO:0006725,GO:0006807,GO:0008150,GO:0008152,GO:0008380,GO:0009987,GO:0010467,GO:0016043,GO:0016070,…
ChrI	AUGUSTUS	transcript	178897	182337	1	+	.	transcript_id "sch_g66.t1"; gene_id "sch_g66"; transcript_biotype "protein_coding"; transcript_source "augustus"; transcript_name "RSE1";
ChrI	AUGUSTUS	exon	178897	182337	.	+	.	transcript_id "sch_g66.t1"; gene_id "sch_g66";
ChrI	AUGUSTUS	CDS	178897	182337	1	+	0	transcript_id "sch_g66.t1"; gene_id "sch_g66";
ChrI	AUGUSTUS	start_codon	178897	178899	.	+	0	transcript_id "sch_g66.t1"; gene_id "sch_g66";
ChrI	AUGUSTUS	stop_codon	182335	182337	.	+	0	transcript_id "sch_g66.t1"; gene_id "sch_g66";
ChrI	AUGUSTUS	gene	182641	183759	.	+	.	gene_id "sch_g67"; gene_biotype "protein_coding"; gene_source "augustus"; go_terms "GO:0000176,GO:0000177,GO:0000178,GO:0000184,GO:0000288,GO:0000291,GO:0000459,GO:0000460,GO:0000466,GO:0000467,GO:0000469,GO:0000956,GO:0003674,GO:0003676,GO:0003723,GO:0005488,GO:0005575,GO:0005622,GO:0005623,GO:0005634,GO:0005654,GO:0005730,GO:0005737,GO:0006139,GO:0006364,GO:0006396,GO:0006399,GO:0006401,GO:0006…
ChrI	AUGUSTUS	transcript	182641	183759	1	+	.	transcript_id "sch_g67.t1"; gene_id "sch_g67"; transcript_biotype "protein_coding"; transcript_source "augustus";
ChrI	AUGUSTUS	exon	182641	183759	.	+	.	transcript_id "sch_g67.t1"; gene_id "sch_g67";
ChrI	AUGUSTUS	CDS	182641	183759	1	+	0	transcript_id "sch_g67.t1"; gene_id "sch_g67";
ChrI	AUGUSTUS	start_codon	182641	182643	.	+	0	transcript_id "sch_g67.t1"; gene_id "sch_g67";
ChrI	AUGUSTUS	stop_codon	183757	183759	.	+	0	transcript_id "sch_g67.t1"; gene_id "sch_g67";
ChrI	AUGUSTUS	gene	184203	185141	.	+	.	gene_id "sch_g68"; gene_biotype "protein_coding"; gene_source "augustus";
ChrI	AUGUSTUS	transcript	184203	185141	1	+	.	transcript_id "sch_g68.t1"; gene_id "sch_g68"; transcript_biotype "protein_coding"; transcript_source "augustus";
ChrI	AUGUSTUS	exon	184203	185141	.	+	.	transcript_id "sch_g68.t1"; gene_id "sch_g68";
ChrI	AUGUSTUS	CDS	184203	185141	1	+	0	transcript_id "sch_g68.t1"; gene_id "sch_g68";
ChrI	AUGUSTUS	start_codon	184203	184205	.	+	0	transcript_id "sch_g68.t1"; gene_id "sch_g68";
ChrI	AUGUSTUS	stop_codon	185139	185141	.	+	0	transcript_id "sch_g68.t1"; gene_id "sch_g68";
ChrI	AUGUSTUS	gene	185649	186773	.	+	.	gene_id "sch_g69"; gene_biotype "protein_coding"; gene_source "augustus"; gene_name "CPR6"; go_terms "GO:0000413,GO:0003674,GO:0003755,GO:0003824,GO:0005488,GO:0005515,GO:0005575,GO:0005622,GO:0005623,GO:0005737,GO:0006457,GO:0006464,GO:0006807,GO:0008150,GO:0008152,GO:0009987,GO:0016853,GO:0016859,GO:0018193,GO:0018208,GO:0019538,GO:0032991,GO:0036211,GO:0042026,GO:0043021,GO:0043022,GO:0043170,…
ChrI	AUGUSTUS	transcript	185649	186773	1	+	.	transcript_id "sch_g69.t1"; gene_id "sch_g69"; transcript_biotype "protein_coding"; transcript_source "augustus"; transcript_name "CPR6";
ChrI	AUGUSTUS	exon	185649	186773	.	+	.	transcript_id "sch_g69.t1"; gene_id "sch_g69";
ChrI	AUGUSTUS	CDS	185649	186773	1	+	0	transcript_id "sch_g69.t1"; gene_id "sch_g69";
ChrI	AUGUSTUS	start_codon	185649	185651	.	+	0	transcript_id "sch_g69.t1"; gene_id "sch_g69";
ChrI	AUGUSTUS	stop_codon	186771	186773	.	+	0	transcript_id "sch_g69.t1"; gene_id "sch_g69";
ChrI	AUGUSTUS	gene	187126	189837	.	-	.	gene_id "sch_g70"; gene_biotype "protein_coding"; gene_source "augustus"; gene_name "AMN1"; go_terms "GO:0000075,GO:0000278,GO:0001100,GO:0003674,GO:0005488,GO:0005515,GO:0005575,GO:0005622,GO:0005623,GO:0005634,GO:0005737,GO:0005933,GO:0007049,GO:0007088,GO:0007093,GO:0007096,GO:0007346,GO:0008150,GO:0009987,GO:0010564,GO:0010639,GO:0010948,GO:0022402,GO:0033043,GO:0043226,GO:0043227,GO:0043229,…
ChrI	AUGUSTUS	transcript	187126	189837	0.61	-	.	transcript_id "sch_g70.t1"; gene_id "sch_g70"; transcript_biotype "protein_coding"; transcript_source "augustus"; transcript_name "AMN1";
ChrI	AUGUSTUS	exon	187126	189837	.	-	.	transcript_id "sch_g70.t1"; gene_id "sch_g70";
ChrI	AUGUSTUS	CDS	187126	189837	0.61	-	0	transcript_id "sch_g70.t1"; gene_id "sch_g70";
ChrI	AUGUSTUS	start_codon	189835	189837	.	-	0	transcript_id "sch_g70.t1"; gene_id "sch_g70";
ChrI	AUGUSTUS	stop_codon	187126	187128	.	-	0	transcript_id "sch_g70.t1"; gene_id "sch_g70";
ChrI	AUGUSTUS	gene	190913	193396	.	+	.	gene_id "sch_g71"; gene_biotype "protein_coding"; gene_source "augustus"; gene_name "VPH1"; go_terms "GO:0000166,GO:0000220,GO:0000322,GO:0000323,GO:0000324,GO:0000329,GO:0003674,GO:0003824,GO:0005215,GO:0005488,GO:0005515,GO:0005524,GO:0005575,GO:0005622,GO:0005623,GO:0005737,GO:0005773,GO:0005774,GO:0006082,GO:0006139,GO:0006163,GO:0006164,GO:0006725,GO:0006753,GO:0006754,GO:0006793,GO:0006796,…
ChrI	AUGUSTUS	transcript	190913	193396	0.51	+	.	transcript_id "sch_g71.t1"; gene_id "sch_g71"; transcript_biotype "protein_coding"; transcript_source "augustus"; transcript_name "VPH1";
ChrI	AUGUSTUS	exon	190913	193396	.	+	.	transcript_id "sch_g71.t1"; gene_id "sch_g71";
ChrI	AUGUSTUS	CDS	190913	193396	0.51	+	0	transcript_id "sch_g71.t1"; gene_id "sch_g71";
ChrI	AUGUSTUS	start_codon	190913	190915	.	+	0	transcript_id "sch_g71.t1"; gene_id "sch_g71";
ChrI	AUGUSTUS	stop_codon	193394	193396	.	+	0	transcript_id "sch_g71.t1"; gene_id "sch_g71";
ChrI	AUGUSTUS	gene	194523	194942	.	+	.	gene_id "sch_g72"; gene_biotype "protein_coding"; gene_source "augustus";
ChrI	AUGUSTUS	transcript	194523	194942	0.42	+	.	transcript_id "sch_g72.t1"; gene_id "sch_g72"; transcript_biotype "protein_coding"; transcript_source "augustus";
ChrI	AUGUSTUS	exon	194523	194942	.	+	.	transcript_id "sch_g72.t1"; gene_id "sch_g72";
ChrI	AUGUSTUS	CDS	194523	194942	0.42	+	0	transcript_id "sch_g72.t1"; gene_id "sch_g72";
ChrI	AUGUSTUS	start_codon	194523	194525	.	+	0	transcript_id "sch_g72.t1"; gene_id "sch_g72";
ChrI	AUGUSTUS	stop_codon	194940	194942	.	+	0	transcript_id "sch_g72.t1"; gene_id "sch_g72";
ChrI	AUGUSTUS	gene	195517	198450	.	+	.	gene_id "sch_g73"; gene_biotype "protein_coding"; gene_source "augustus"; gene_name "PFK2"; go_terms "GO:0000166,GO:0003674,GO:0003676,GO:0003723,GO:0003729,GO:0003824,GO:0003872,GO:0005488,GO:0005524,GO:0005575,GO:0005622,GO:0005623,GO:0005737,GO:0005739,GO:0005829,GO:0005945,GO:0005975,GO:0005996,GO:0006002,GO:0006006,GO:0006007,GO:0006082,GO:0006090,GO:0006091,GO:0006096,GO:0006139,GO:0006163,…
ChrI	AUGUSTUS	transcript	195517	198450	1	+	.	transcript_id "sch_g73.t1"; gene_id "sch_g73"; transcript_biotype "protein_coding"; transcript_source "augustus"; transcript_name "PFK2";
ChrI	AUGUSTUS	exon	195517	198450	.	+	.	transcript_id "sch_g73.t1"; gene_id "sch_g73";
ChrI	AUGUSTUS	CDS	195517	198450	1	+	0	transcript_id "sch_g73.t1"; gene_id "sch_g73";
ChrI	AUGUSTUS	start_codon	195517	195519	.	+	0	transcript_id "sch_g73.t1"; gene_id "sch_g73";
ChrI	AUGUSTUS	stop_codon	198448	198450	.	+	0	transcript_id "sch_g73.t1"; gene_id "sch_g73";
ChrI	AUGUSTUS	gene	198625	199812	.	-	.	gene_id "sch_g74"; gene_biotype "protein_coding"; gene_source "augustus"; gene_name "UFD1"; go_terms "GO:0000151,GO:0000153,GO:0000835,GO:0000836,GO:0000837,GO:0000839,GO:0003674,GO:0005488,GO:0005515,GO:0005575,GO:0005622,GO:0005623,GO:0005634,GO:0005737,GO:0005783,GO:0005789,GO:0005829,GO:0006139,GO:0006355,GO:0006357,GO:0006401,GO:0006508,GO:0006511,GO:0006515,GO:0006725,GO:0006807,GO:0006810,…
ChrI	AUGUSTUS	transcript	198625	199812	0.55	-	.	transcript_id "sch_g74.t1"; gene_id "sch_g74"; transcript_biotype "protein_coding"; transcript_source "augustus"; transcript_name "UFD1";
ChrI	AUGUSTUS	exon	198625	199812	.	-	.	transcript_id "sch_g74.t1"; gene_id "sch_g74";
ChrI	AUGUSTUS	CDS	198625	199812	0.55	-	0	transcript_id "sch_g74.t1"; gene_id "sch_g74";
ChrI	AUGUSTUS	start_codon	199810	199812	.	-	0	transcript_id "sch_g74.t1"; gene_id "sch_g74";
ChrI	AUGUSTUS	stop_codon	198625	198627	.	-	0	transcript_id "sch_g74.t1"; gene_id "sch_g74";
ChrI	AUGUSTUS	gene	201625	202293	.	-	.	gene_id "sch_g75"; gene_biotype "protein_coding"; gene_source "augustus"; go_terms "GO:0003674,GO:0005488,GO:0005575,GO:0005576,GO:0005618,GO:0005623,GO:0005886,GO:0006810,GO:0006873,GO:0006875,GO:0006879,GO:0006897,GO:0006898,GO:0007155,GO:0008104,GO:0008150,GO:0009277,GO:0009987,GO:0015031,GO:0015833,GO:0015886,GO:0016020,GO:0016192,GO:0017038,GO:0019725,GO:0020028,GO:0020037,GO:0022610,GO:0030…
ChrI	AUGUSTUS	transcript	201625	202293	1	-	.	transcript_id "sch_g75.t1"; gene_id "sch_g75"; transcript_biotype "protein_coding"; transcript_source "augustus";
ChrI	AUGUSTUS	exon	201625	202293	.	-	.	transcript_id "sch_g75.t1"; gene_id "sch_g75";
ChrI	AUGUSTUS	CDS	201625	202293	1	-	0	transcript_id "sch_g75.t1"; gene_id "sch_g75";
ChrI	AUGUSTUS	start_codon	202291	202293	.	-	0	transcript_id "sch_g75.t1"; gene_id "sch_g75";
ChrI	AUGUSTUS	stop_codon	201625	201627	.	-	0	transcript_id "sch_g75.t1"; gene_id "sch_g75";
ChrI	AUGUSTUS	gene	203693	205705	.	+	.	gene_id "sch_g76"; gene_biotype "protein_coding"; gene_source "augustus"; gene_name "FRP1"; go_terms "GO:0000041,GO:0000166,GO:0000293,GO:0003674,GO:0003824,GO:0005488,GO:0005506,GO:0005575,GO:0005623,GO:0005886,GO:0006810,GO:0006811,GO:0006812,GO:0006825,GO:0006826,GO:0006873,GO:0006875,GO:0006879,GO:0008150,GO:0008152,GO:0009987,GO:0015677,GO:0015688,GO:0015891,GO:0016020,GO:0016021,GO:0016491,…
ChrI	AUGUSTUS	transcript	203693	205705	0.86	+	.	transcript_id "sch_g76.t1"; gene_id "sch_g76"; transcript_biotype "protein_coding"; transcript_source "augustus"; transcript_name "FRP1";
ChrI	AUGUSTUS	exon	203693	205705	.	+	.	transcript_id "sch_g76.t1"; gene_id "sch_g76";
ChrI	AUGUSTUS	CDS	203693	205705	0.86	+	0	transcript_id "sch_g76.t1"; gene_id "sch_g76";
ChrI	AUGUSTUS	start_codon	203693	203695	.	+	0	transcript_id "sch_g76.t1"; gene_id "sch_g76";
ChrI	AUGUSTUS	stop_codon	205703	205705	.	+	0	transcript_id "sch_g76.t1"; gene_id "sch_g76";
ChrI	AUGUSTUS	gene	206963	207916	.	+	.	gene_id "sch_g77"; gene_biotype "protein_coding"; gene_source "augustus"; go_terms "-"; cog_category "-";
ChrI	AUGUSTUS	transcript	206963	207916	1	+	.	transcript_id "sch_g77.t1"; gene_id "sch_g77"; transcript_biotype "protein_coding"; transcript_source "augustus";
ChrI	AUGUSTUS	exon	206963	207916	.	+	.	transcript_id "sch_g77.t1"; gene_id "sch_g77";
ChrI	AUGUSTUS	CDS	206963	207916	1	+	0	transcript_id "sch_g77.t1"; gene_id "sch_g77";
ChrI	AUGUSTUS	start_codon	206963	206965	.	+	0	transcript_id "sch_g77.t1"; gene_id "sch_g77";
ChrI	AUGUSTUS	stop_codon	207914	207916	.	+	0	transcript_id "sch_g77.t1"; gene_id "sch_g77";
ChrI	AUGUSTUS	gene	211078	211431	.	+	.	gene_id "sch_g78"; gene_biotype "protein_coding"; gene_source "augustus"; go_terms "GO:0003674,GO:0005215,GO:0005342,GO:0005575,GO:0005622,GO:0005623,GO:0005737,GO:0005739,GO:0005740,GO:0005743,GO:0006810,GO:0006811,GO:0006820,GO:0006839,GO:0006848,GO:0006850,GO:0008028,GO:0008150,GO:0008509,GO:0008514,GO:0015075,GO:0015318,GO:0015711,GO:0015718,GO:0015849,GO:0016020,GO:0016021,GO:0019866,GO:0022…
ChrI	AUGUSTUS	transcript	211078	211431	1	+	.	transcript_id "sch_g78.t1"; gene_id "sch_g78"; transcript_biotype "protein_coding"; transcript_source "augustus";
ChrI	AUGUSTUS	exon	211078	211431	.	+	.	transcript_id "sch_g78.t1"; gene_id "sch_g78";
ChrI	AUGUSTUS	CDS	211078	211431	1	+	0	transcript_id "sch_g78.t1"; gene_id "sch_g78";
ChrI	AUGUSTUS	start_codon	211078	211080	.	+	0	transcript_id "sch_g78.t1"; gene_id "sch_g78";
ChrI	AUGUSTUS	stop_codon	211429	211431	.	+	0	transcript_id "sch_g78.t1"; gene_id "sch_g78";
ChrI	AUGUSTUS	gene	212772	214649	.	+	.	gene_id "sch_g79"; gene_biotype "protein_coding"; gene_source "augustus"; gene_name "CDC6"; go_terms "GO:0000075,GO:0000076,GO:0000082,GO:0000166,GO:0000228,GO:0000278,GO:0000785,GO:0000790,GO:0001882,GO:0001883,GO:0001932,GO:0001934,GO:0003674,GO:0003676,GO:0003677,GO:0003682,GO:0003688,GO:0003689,GO:0003690,GO:0003824,GO:0003924,GO:0004672,GO:0004674,GO:0005488,GO:0005515,GO:0005524,GO:0005525,…
ChrI	AUGUSTUS	transcript	212772	214649	0.67	+	.	transcript_id "sch_g79.t1"; gene_id "sch_g79"; transcript_biotype "protein_coding"; transcript_source "augustus"; transcript_name "CDC6";
ChrI	AUGUSTUS	exon	212772	214649	.	+	.	transcript_id "sch_g79.t1"; gene_id "sch_g79";
ChrI	AUGUSTUS	CDS	212772	214649	0.67	+	0	transcript_id "sch_g79.t1"; gene_id "sch_g79";
ChrI	AUGUSTUS	start_codon	212772	212774	.	+	0	transcript_id "sch_g79.t1"; gene_id "sch_g79";
ChrI	AUGUSTUS	stop_codon	214647	214649	.	+	0	transcript_id "sch_g79.t1"; gene_id "sch_g79";
ChrI	AUGUSTUS	gene	215208	216002	.	+	.	gene_id "sch_g80"; gene_biotype "protein_coding"; gene_source "augustus"; go_terms "-"; cog_category "S";
ChrI	AUGUSTUS	transcript	215208	216002	1	+	.	transcript_id "sch_g80.t1"; gene_id "sch_g80"; transcript_biotype "protein_coding"; transcript_source "augustus";
ChrI	AUGUSTUS	exon	215208	216002	.	+	.	transcript_id "sch_g80.t1"; gene_id "sch_g80";
ChrI	AUGUSTUS	CDS	215208	216002	1	+	0	transcript_id "sch_g80.t1"; gene_id "sch_g80";
ChrI	AUGUSTUS	start_codon	215208	215210	.	+	0	transcript_id "sch_g80.t1"; gene_id "sch_g80";
ChrI	AUGUSTUS	stop_codon	216000	216002	.	+	0	transcript_id "sch_g80.t1"; gene_id "sch_g80";
ChrI	AUGUSTUS	gene	217406	219046	.	-	.	gene_id "sch_g81"; gene_biotype "protein_coding"; gene_source "augustus"; gene_name "SAS10"; go_terms "GO:0000447,GO:0000460,GO:0000462,GO:0000466,GO:0000469,GO:0000472,GO:0000478,GO:0000479,GO:0000480,GO:0000966,GO:0000967,GO:0003674,GO:0003676,GO:0003723,GO:0005488,GO:0005575,GO:0005622,GO:0005623,GO:0005634,GO:0005730,GO:0006139,GO:0006364,GO:0006396,GO:0006725,GO:0006807,GO:0008150,GO:0008152…
ChrI	AUGUSTUS	transcript	217406	219046	0.71	-	.	transcript_id "sch_g81.t1"; gene_id "sch_g81"; transcript_biotype "protein_coding"; transcript_source "augustus"; transcript_name "SAS10";
ChrI	AUGUSTUS	exon	217406	219046	.	-	.	transcript_id "sch_g81.t1"; gene_id "sch_g81";
ChrI	AUGUSTUS	CDS	217406	219046	0.71	-	0	transcript_id "sch_g81.t1"; gene_id "sch_g81";
ChrI	AUGUSTUS	start_codon	219044	219046	.	-	0	transcript_id "sch_g81.t1"; gene_id "sch_g81";
ChrI	AUGUSTUS	stop_codon	217406	217408	.	-	0	transcript_id "sch_g81.t1"; gene_id "sch_g81";
ChrI	AUGUSTUS	gene	219435	223391	.	+	.	gene_id "sch_g82"; gene_biotype "protein_coding"; gene_source "augustus"; gene_name "SEC3"; go_terms "GO:0000131,GO:0000145,GO:0001927,GO:0003674,GO:0005488,GO:0005515,GO:0005543,GO:0005546,GO:0005575,GO:0005622,GO:0005623,GO:0005628,GO:0005737,GO:0005886,GO:0005933,GO:0005934,GO:0005935,GO:0005937,GO:0005938,GO:0006810,GO:0006887,GO:0006892,GO:0006893,GO:0006903,GO:0006904,GO:0006996,GO:0007029,…
ChrI	AUGUSTUS	transcript	219435	223391	1	+	.	transcript_id "sch_g82.t1"; gene_id "sch_g82"; transcript_biotype "protein_coding"; transcript_source "augustus"; transcript_name "SEC3";
ChrI	AUGUSTUS	exon	219435	223391	.	+	.	transcript_id "sch_g82.t1"; gene_id "sch_g82";
ChrI	AUGUSTUS	CDS	219435	223391	1	+	0	transcript_id "sch_g82.t1"; gene_id "sch_g82";
ChrI	AUGUSTUS	start_codon	219435	219437	.	+	0	transcript_id "sch_g82.t1"; gene_id "sch_g82";
ChrI	AUGUSTUS	stop_codon	223389	223391	.	+	0	transcript_id "sch_g82.t1"; gene_id "sch_g82";
ChrI	AUGUSTUS	gene	223820	224848	.	+	.	gene_id "sch_g83"; gene_biotype "protein_coding"; gene_source "augustus";
ChrI	AUGUSTUS	transcript	223820	224848	0.92	+	.	transcript_id "sch_g83.t1"; gene_id "sch_g83"; transcript_biotype "protein_coding"; transcript_source "augustus";
ChrI	AUGUSTUS	exon	223820	224848	.	+	.	transcript_id "sch_g83.t1"; gene_id "sch_g83";
ChrI	AUGUSTUS	CDS	223820	224848	0.92	+	0	transcript_id "sch_g83.t1"; gene_id "sch_g83";
ChrI	AUGUSTUS	start_codon	223820	223822	.	+	0	transcript_id "sch_g83.t1"; gene_id "sch_g83";
ChrI	AUGUSTUS	stop_codon	224846	224848	.	+	0	transcript_id "sch_g83.t1"; gene_id "sch_g83";
ChrI	AUGUSTUS	gene	225037	226764	.	-	.	gene_id "sch_g84"; gene_biotype "protein_coding"; gene_source "augustus"; go_terms "GO:0000296,GO:0000297,GO:0000322,GO:0000323,GO:0000324,GO:0000329,GO:0003674,GO:0005215,GO:0005575,GO:0005622,GO:0005623,GO:0005737,GO:0005773,GO:0005774,GO:0005886,GO:0005933,GO:0006810,GO:0006811,GO:0006812,GO:0006855,GO:0008150,GO:0008324,GO:0008519,GO:0009405,GO:0009987,GO:0015075,GO:0015101,GO:0015203,GO:0015…
ChrI	AUGUSTUS	transcript	225037	226764	1	-	.	transcript_id "sch_g84.t1"; gene_id "sch_g84"; transcript_biotype "protein_coding"; transcript_source "augustus";
ChrI	AUGUSTUS	exon	225037	226764	.	-	.	transcript_id "sch_g84.t1"; gene_id "sch_g84";
ChrI	AUGUSTUS	CDS	225037	226764	1	-	0	transcript_id "sch_g84.t1"; gene_id "sch_g84";
ChrI	AUGUSTUS	start_codon	226762	226764	.	-	0	transcript_id "sch_g84.t1"; gene_id "sch_g84";
ChrI	AUGUSTUS	stop_codon	225037	225039	.	-	0	transcript_id "sch_g84.t1"; gene_id "sch_g84";
ChrI	AUGUSTUS	gene	227420	228835	.	-	.	gene_id "sch_g85"; gene_biotype "protein_coding"; gene_source "augustus"; gene_name "KIN3"; go_terms "GO:0000226,GO:0000278,GO:0000280,GO:0000910,GO:0003674,GO:0003824,GO:0004672,GO:0004674,GO:0005575,GO:0005622,GO:0005623,GO:0005815,GO:0005816,GO:0005856,GO:0006464,GO:0006468,GO:0006793,GO:0006796,GO:0006807,GO:0006996,GO:0007010,GO:0007017,GO:0007049,GO:0007051,GO:0007052,GO:0007059,GO:0007088,…
ChrI	AUGUSTUS	transcript	227420	228835	0.99	-	.	transcript_id "sch_g85.t1"; gene_id "sch_g85"; transcript_biotype "protein_coding"; transcript_source "augustus"; transcript_name "KIN3";
ChrI	AUGUSTUS	exon	227420	228835	.	-	.	transcript_id "sch_g85.t1"; gene_id "sch_g85";
ChrI	AUGUSTUS	CDS	227420	228835	0.99	-	0	transcript_id "sch_g85.t1"; gene_id "sch_g85";
ChrI	AUGUSTUS	start_codon	228833	228835	.	-	0	transcript_id "sch_g85.t1"; gene_id "sch_g85";
ChrI	AUGUSTUS	stop_codon	227420	227422	.	-	0	transcript_id "sch_g85.t1"; gene_id "sch_g85";
ChrI	AUGUSTUS	gene	229479	231089	.	-	.	gene_id "sch_g86"; gene_biotype "protein_coding"; gene_source "augustus"; gene_name "PHO5"; go_terms "GO:0000322,GO:0000323,GO:0000324,GO:0001403,GO:0003674,GO:0003824,GO:0003993,GO:0005575,GO:0005576,GO:0005618,GO:0005622,GO:0005623,GO:0005737,GO:0005773,GO:0005783,GO:0006725,GO:0006766,GO:0006767,GO:0006790,GO:0006793,GO:0006796,GO:0006807,GO:0006950,GO:0007124,GO:0007154,GO:0008150,GO:0008152,…
ChrI	AUGUSTUS	transcript	229479	231089	1	-	.	transcript_id "sch_g86.t1"; gene_id "sch_g86"; transcript_biotype "protein_coding"; transcript_source "augustus"; transcript_name "PHO5";
ChrI	AUGUSTUS	exon	229479	231089	.	-	.	transcript_id "sch_g86.t1"; gene_id "sch_g86";
ChrI	AUGUSTUS	CDS	229479	231089	1	-	0	transcript_id "sch_g86.t1"; gene_id "sch_g86";
ChrI	AUGUSTUS	start_codon	231087	231089	.	-	0	transcript_id "sch_g86.t1"; gene_id "sch_g86";
ChrI	AUGUSTUS	stop_codon	229479	229481	.	-	0	transcript_id "sch_g86.t1"; gene_id "sch_g86";
ChrI	AUGUSTUS	gene	233608	235056	.	+	.	gene_id "sch_g87"; gene_biotype "protein_coding"; gene_source "augustus"; go_terms "GO:0000322,GO:0000323,GO:0000324,GO:0000329,GO:0003674,GO:0005215,GO:0005575,GO:0005622,GO:0005623,GO:0005737,GO:0005739,GO:0005773,GO:0005774,GO:0005783,GO:0006810,GO:0006811,GO:0008150,GO:0012505,GO:0016020,GO:0016021,GO:0031090,GO:0031166,GO:0031224,GO:0031300,GO:0031301,GO:0031310,GO:0034220,GO:0043226,GO:0043…
ChrI	AUGUSTUS	transcript	233608	235056	0.96	+	.	transcript_id "sch_g87.t1"; gene_id "sch_g87"; transcript_biotype "protein_coding"; transcript_source "augustus";
ChrI	AUGUSTUS	exon	233608	235056	.	+	.	transcript_id "sch_g87.t1"; gene_id "sch_g87";
ChrI	AUGUSTUS	CDS	233608	235056	0.96	+	0	transcript_id "sch_g87.t1"; gene_id "sch_g87";
ChrI	AUGUSTUS	start_codon	233608	233610	.	+	0	transcript_id "sch_g87.t1"; gene_id "sch_g87";
ChrI	AUGUSTUS	stop_codon	235054	235056	.	+	0	transcript_id "sch_g87.t1"; gene_id "sch_g87";
ChrI	AUGUSTUS	gene	235552	236676	.	+	.	gene_id "sch_g88"; gene_biotype "protein_coding"; gene_source "augustus"; go_terms "-"; cog_category "S";
ChrI	AUGUSTUS	transcript	235552	236676	0.97	+	.	transcript_id "sch_g88.t1"; gene_id "sch_g88"; transcript_biotype "protein_coding"; transcript_source "augustus";
ChrI	AUGUSTUS	exon	235552	236676	.	+	.	transcript_id "sch_g88.t1"; gene_id "sch_g88";
ChrI	AUGUSTUS	CDS	235552	236676	0.97	+	0	transcript_id "sch_g88.t1"; gene_id "sch_g88";
ChrI	AUGUSTUS	start_codon	235552	235554	.	+	0	transcript_id "sch_g88.t1"; gene_id "sch_g88";
ChrI	AUGUSTUS	stop_codon	236674	236676	.	+	0	transcript_id "sch_g88.t1"; gene_id "sch_g88";
ChrI	AUGUSTUS	gene	236739	237830	.	-	.	gene_id "sch_g89"; gene_biotype "protein_coding"; gene_source "augustus"; gene_name "NPY1"; go_terms "GO:0000210,GO:0003674,GO:0003824,GO:0004551,GO:0005575,GO:0005622,GO:0005623,GO:0005737,GO:0005777,GO:0005829,GO:0006139,GO:0006725,GO:0006732,GO:0006733,GO:0006734,GO:0006753,GO:0006793,GO:0006796,GO:0006807,GO:0008150,GO:0008152,GO:0009117,GO:0009987,GO:0016462,GO:0016787,GO:0016817,GO:0016818,…
ChrI	AUGUSTUS	transcript	236739	237830	1	-	.	transcript_id "sch_g89.t1"; gene_id "sch_g89"; transcript_biotype "protein_coding"; transcript_source "augustus"; transcript_name "NPY1";
ChrI	AUGUSTUS	exon	236739	237830	.	-	.	transcript_id "sch_g89.t1"; gene_id "sch_g89";
ChrI	AUGUSTUS	CDS	236739	237830	1	-	0	transcript_id "sch_g89.t1"; gene_id "sch_g89";
ChrI	AUGUSTUS	start_codon	237828	237830	.	-	0	transcript_id "sch_g89.t1"; gene_id "sch_g89";
ChrI	AUGUSTUS	stop_codon	236739	236741	.	-	0	transcript_id "sch_g89.t1"; gene_id "sch_g89";
ChrI	AUGUSTUS	gene	238180	239094	.	-	.	gene_id "sch_g90"; gene_biotype "protein_coding"; gene_source "augustus"; go_terms "GO:0000147,GO:0003674,GO:0005488,GO:0005515,GO:0005575,GO:0005622,GO:0005623,GO:0005737,GO:0005829,GO:0005856,GO:0005938,GO:0006810,GO:0006897,GO:0006996,GO:0007010,GO:0007015,GO:0008104,GO:0008150,GO:0009987,GO:0015629,GO:0016043,GO:0016192,GO:0022607,GO:0030029,GO:0030036,GO:0030276,GO:0030479,GO:0030863,GO:0030…
ChrI	AUGUSTUS	transcript	238180	239094	1	-	.	transcript_id "sch_g90.t1"; gene_id "sch_g90"; transcript_biotype "protein_coding"; transcript_source "augustus";
ChrI	AUGUSTUS	exon	238180	239094	.	-	.	transcript_id "sch_g90.t1"; gene_id "sch_g90";
ChrI	AUGUSTUS	CDS	238180	239094	1	-	0	transcript_id "sch_g90.t1"; gene_id "sch_g90";
ChrI	AUGUSTUS	start_codon	239092	239094	.	-	0	transcript_id "sch_g90.t1"; gene_id "sch_g90";
ChrI	AUGUSTUS	stop_codon	238180	238182	.	-	0	transcript_id "sch_g90.t1"; gene_id "sch_g90";
ChrI	AUGUSTUS	gene	239478	241561	.	-	.	gene_id "sch_g91"; gene_biotype "protein_coding"; gene_source "augustus"; go_terms "GO:0003674,GO:0005488,GO:0005515,GO:0005575,GO:0005622,GO:0005623,GO:0005737,GO:0006810,GO:0006892,GO:0006896,GO:0007034,GO:0008150,GO:0016020,GO:0016192,GO:0030117,GO:0030119,GO:0030123,GO:0030276,GO:0032991,GO:0044424,GO:0044425,GO:0044444,GO:0044464,GO:0046907,GO:0048193,GO:0048475,GO:0051179,GO:0051234,GO:0051…
ChrI	AUGUSTUS	transcript	239478	241561	1	-	.	transcript_id "sch_g91.t1"; gene_id "sch_g91"; transcript_biotype "protein_coding"; transcript_source "augustus";
ChrI	AUGUSTUS	exon	239478	241362	.	-	.	transcript_id "sch_g91.t1"; gene_id "sch_g91";
ChrI	AUGUSTUS	exon	241521	241561	.	-	.	transcript_id "sch_g91.t1"; gene_id "sch_g91";
ChrI	AUGUSTUS	CDS	239478	241362	1	-	1	transcript_id "sch_g91.t1"; gene_id "sch_g91";
ChrI	AUGUSTUS	CDS	241521	241561	1	-	0	transcript_id "sch_g91.t1"; gene_id "sch_g91";
ChrI	AUGUSTUS	start_codon	241559	241561	.	-	0	transcript_id "sch_g91.t1"; gene_id "sch_g91";
ChrI	AUGUSTUS	stop_codon	239478	239480	.	-	0	transcript_id "sch_g91.t1"; gene_id "sch_g91";
ChrI	AUGUSTUS	intron	241363	241520	1	-	.	transcript_id "sch_g91.t1"; gene_id "sch_g91";
ChrI	AUGUSTUS	gene	242647	244791	.	-	.	gene_id "sch_g92"; gene_biotype "protein_coding"; gene_source "augustus"; gene_name "VTC4"; go_terms "GO:0000322,GO:0000323,GO:0000324,GO:0000329,GO:0000822,GO:0003674,GO:0003824,GO:0005488,GO:0005575,GO:0005622,GO:0005623,GO:0005737,GO:0005773,GO:0005774,GO:0005783,GO:0006082,GO:0006793,GO:0006796,GO:0006797,GO:0006799,GO:0006810,GO:0006914,GO:0006996,GO:0007033,GO:0007034,GO:0007154,GO:0007165,…
ChrI	AUGUSTUS	transcript	242647	244791	0.81	-	.	transcript_id "sch_g92.t1"; gene_id "sch_g92"; transcript_biotype "protein_coding"; transcript_source "augustus"; transcript_name "VTC4";
ChrI	AUGUSTUS	exon	242647	244791	.	-	.	transcript_id "sch_g92.t1"; gene_id "sch_g92";
ChrI	AUGUSTUS	CDS	242647	244791	0.81	-	0	transcript_id "sch_g92.t1"; gene_id "sch_g92";
ChrI	AUGUSTUS	start_codon	244789	244791	.	-	0	transcript_id "sch_g92.t1"; gene_id "sch_g92";
ChrI	AUGUSTUS	stop_codon	242647	242649	.	-	0	transcript_id "sch_g92.t1"; gene_id "sch_g92";
ChrI	AUGUSTUS	gene	246053	247924	.	+	.	gene_id "sch_g93"; gene_biotype "protein_coding"; gene_source "augustus"; gene_name "BBP"; go_terms "GO:0000243,GO:0000375,GO:0000377,GO:0000398,GO:0003674,GO:0003676,GO:0003723,GO:0005488,GO:0005575,GO:0005622,GO:0005623,GO:0005634,GO:0005681,GO:0005684,GO:0005737,GO:0005829,GO:0006139,GO:0006396,GO:0006397,GO:0006725,GO:0006807,GO:0008150,GO:0008152,GO:0008380,GO:0009987,GO:0010467,GO:0016070,G…
ChrI	AUGUSTUS	transcript	246053	247924	1	+	.	transcript_id "sch_g93.t1"; gene_id "sch_g93"; transcript_biotype "protein_coding"; transcript_source "augustus"; transcript_name "BBP";
ChrI	AUGUSTUS	exon	246053	247924	.	+	.	transcript_id "sch_g93.t1"; gene_id "sch_g93";
ChrI	AUGUSTUS	CDS	246053	247924	1	+	0	transcript_id "sch_g93.t1"; gene_id "sch_g93";
ChrI	AUGUSTUS	start_codon	246053	246055	.	+	0	transcript_id "sch_g93.t1"; gene_id "sch_g93";
ChrI	AUGUSTUS	stop_codon	247922	247924	.	+	0	transcript_id "sch_g93.t1"; gene_id "sch_g93";
ChrI	AUGUSTUS	gene	247990	249144	.	-	.	gene_id "sch_g94"; gene_biotype "protein_coding"; gene_source "augustus";
ChrI	AUGUSTUS	transcript	247990	249144	0.99	-	.	transcript_id "sch_g94.t1"; gene_id "sch_g94"; transcript_biotype "protein_coding"; transcript_source "augustus";
ChrI	AUGUSTUS	exon	247990	249144	.	-	.	transcript_id "sch_g94.t1"; gene_id "sch_g94";
ChrI	AUGUSTUS	CDS	247990	249144	0.99	-	0	transcript_id "sch_g94.t1"; gene_id "sch_g94";
ChrI	AUGUSTUS	start_codon	249142	249144	.	-	0	transcript_id "sch_g94.t1"; gene_id "sch_g94";
ChrI	AUGUSTUS	stop_codon	247990	247992	.	-	0	transcript_id "sch_g94.t1"; gene_id "sch_g94";
ChrI	AUGUSTUS	gene	249916	250299	.	-	.	gene_id "sch_g95"; gene_biotype "protein_coding"; gene_source "augustus"; go_terms "-"; cog_category "S";
ChrI	AUGUSTUS	transcript	249916	250299	1	-	.	transcript_id "sch_g95.t1"; gene_id "sch_g95"; transcript_biotype "protein_coding"; transcript_source "augustus";
ChrI	AUGUSTUS	exon	249916	250299	.	-	.	transcript_id "sch_g95.t1"; gene_id "sch_g95";
ChrI	AUGUSTUS	CDS	249916	250299	1	-	0	transcript_id "sch_g95.t1"; gene_id "sch_g95";
ChrI	AUGUSTUS	start_codon	250297	250299	.	-	0	transcript_id "sch_g95.t1"; gene_id "sch_g95";
ChrI	AUGUSTUS	stop_codon	249916	249918	.	-	0	transcript_id "sch_g95.t1"; gene_id "sch_g95";
ChrI	AUGUSTUS	gene	250585	254508	.	+	.	gene_id "sch_g96"; gene_biotype "protein_coding"; gene_source "augustus"; gene_name "REV1"; go_terms "GO:0000002,GO:0000731,GO:0003674,GO:0003824,GO:0003887,GO:0005575,GO:0005622,GO:0005623,GO:0005634,GO:0005657,GO:0005694,GO:0005737,GO:0005739,GO:0006139,GO:0006259,GO:0006281,GO:0006301,GO:0006725,GO:0006807,GO:0006950,GO:0006974,GO:0006996,GO:0007005,GO:0008150,GO:0008152,GO:0009058,GO:0009059,…
ChrI	AUGUSTUS	transcript	250585	254508	1	+	.	transcript_id "sch_g96.t1"; gene_id "sch_g96"; transcript_biotype "protein_coding"; transcript_source "augustus"; transcript_name "REV1";
ChrI	AUGUSTUS	exon	250585	254508	.	+	.	transcript_id "sch_g96.t1"; gene_id "sch_g96";
ChrI	AUGUSTUS	CDS	250585	254508	1	+	0	transcript_id "sch_g96.t1"; gene_id "sch_g96";
ChrI	AUGUSTUS	start_codon	250585	250587	.	+	0	transcript_id "sch_g96.t1"; gene_id "sch_g96";
ChrI	AUGUSTUS	stop_codon	254506	254508	.	+	0	transcript_id "sch_g96.t1"; gene_id "sch_g96";
ChrI	AUGUSTUS	gene	255595	256956	.	+	.	gene_id "sch_g97"; gene_biotype "protein_coding"; gene_source "augustus"; gene_name "LEU5"; go_terms "GO:0000295,GO:0003674,GO:0005215,GO:0005346,GO:0005575,GO:0005622,GO:0005623,GO:0005737,GO:0005739,GO:0005740,GO:0005743,GO:0006810,GO:0006811,GO:0006812,GO:0006820,GO:0006839,GO:0006855,GO:0006862,GO:0008150,GO:0008324,GO:0008509,GO:0008514,GO:0015075,GO:0015101,GO:0015215,GO:0015216,GO:0015217,…
ChrI	AUGUSTUS	transcript	255595	256956	1	+	.	transcript_id "sch_g97.t1"; gene_id "sch_g97"; transcript_biotype "protein_coding"; transcript_source "augustus"; transcript_name "LEU5";
ChrI	AUGUSTUS	exon	255595	256956	.	+	.	transcript_id "sch_g97.t1"; gene_id "sch_g97";
ChrI	AUGUSTUS	CDS	255595	256956	1	+	0	transcript_id "sch_g97.t1"; gene_id "sch_g97";
ChrI	AUGUSTUS	start_codon	255595	255597	.	+	0	transcript_id "sch_g97.t1"; gene_id "sch_g97";
ChrI	AUGUSTUS	stop_codon	256954	256956	.	+	0	transcript_id "sch_g97.t1"; gene_id "sch_g97";
ChrI	AUGUSTUS	gene	257378	258970	.	+	.	gene_id "sch_g98"; gene_biotype "protein_coding"; gene_source "augustus"; gene_name "DBP3"; go_terms "GO:0000027,GO:0000166,GO:0000460,GO:0000463,GO:0000464,GO:0000466,GO:0000469,GO:0000470,GO:0000478,GO:0000479,GO:0003674,GO:0003724,GO:0003824,GO:0004004,GO:0004386,GO:0005488,GO:0005524,GO:0005575,GO:0005622,GO:0005623,GO:0005634,GO:0005730,GO:0005737,GO:0006139,GO:0006364,GO:0006396,GO:0006725,…
ChrI	AUGUSTUS	transcript	257378	258970	1	+	.	transcript_id "sch_g98.t1"; gene_id "sch_g98"; transcript_biotype "protein_coding"; transcript_source "augustus"; transcript_name "DBP3";
ChrI	AUGUSTUS	exon	257378	258970	.	+	.	transcript_id "sch_g98.t1"; gene_id "sch_g98";
ChrI	AUGUSTUS	CDS	257378	258970	1	+	0	transcript_id "sch_g98.t1"; gene_id "sch_g98";
ChrI	AUGUSTUS	start_codon	257378	257380	.	+	0	transcript_id "sch_g98.t1"; gene_id "sch_g98";
ChrI	AUGUSTUS	stop_codon	258968	258970	.	+	0	transcript_id "sch_g98.t1"; gene_id "sch_g98";
ChrI	AUGUSTUS	gene	260202	260546	.	+	.	gene_id "sch_g99"; gene_biotype "protein_coding"; gene_source "augustus";
ChrI	AUGUSTUS	transcript	260202	260546	1	+	.	transcript_id "sch_g99.t1"; gene_id "sch_g99"; transcript_biotype "protein_coding"; transcript_source "augustus";
ChrI	AUGUSTUS	exon	260202	260213	.	+	.	transcript_id "sch_g99.t1"; gene_id "sch_g99";
ChrI	AUGUSTUS	exon	260334	260546	.	+	.	transcript_id "sch_g99.t1"; gene_id "sch_g99";
ChrI	AUGUSTUS	CDS	260202	260213	1	+	0	transcript_id "sch_g99.t1"; gene_id "sch_g99";
ChrI	AUGUSTUS	CDS	260334	260546	1	+	0	transcript_id "sch_g99.t1"; gene_id "sch_g99";
ChrI	AUGUSTUS	start_codon	260202	260204	.	+	0	transcript_id "sch_g99.t1"; gene_id "sch_g99";
ChrI	AUGUSTUS	stop_codon	260544	260546	.	+	0	transcript_id "sch_g99.t1"; gene_id "sch_g99";
ChrI	AUGUSTUS	intron	260214	260333	1	+	.	transcript_id "sch_g99.t1"; gene_id "sch_g99";
ChrI	AUGUSTUS	gene	261966	263045	.	+	.	gene_id "sch_g100"; gene_biotype "protein_coding"; gene_source "augustus"; go_terms "GO:0003674,GO:0003824,GO:0004620,GO:0004629,GO:0005575,GO:0005622,GO:0005623,GO:0005737,GO:0005739,GO:0005783,GO:0005811,GO:0006629,GO:0006644,GO:0006650,GO:0006793,GO:0006796,GO:0008081,GO:0008150,GO:0008152,GO:0009056,GO:0009395,GO:0009987,GO:0012505,GO:0016042,GO:0016298,GO:0016787,GO:0016788,GO:0019637,GO:003…
ChrI	AUGUSTUS	transcript	261966	263045	0.99	+	.	transcript_id "sch_g100.t1"; gene_id "sch_g100"; transcript_biotype "protein_coding"; transcript_source "augustus";
ChrI	AUGUSTUS	exon	261966	263045	.	+	.	transcript_id "sch_g100.t1"; gene_id "sch_g100";
ChrI	AUGUSTUS	CDS	261966	263045	0.99	+	0	transcript_id "sch_g100.t1"; gene_id "sch_g100";
ChrI	AUGUSTUS	start_codon	261966	261968	.	+	0	transcript_id "sch_g100.t1"; gene_id "sch_g100";
ChrI	AUGUSTUS	stop_codon	263043	263045	.	+	0	transcript_id "sch_g100.t1"; gene_id "sch_g100";
ChrI	AUGUSTUS	gene	263983	265257	.	-	.	gene_id "sch_g101"; gene_biotype "protein_coding"; gene_source "augustus"; go_terms "-"; cog_category "O";
ChrI	AUGUSTUS	transcript	263983	265257	0.37	-	.	transcript_id "sch_g101.t1"; gene_id "sch_g101"; transcript_biotype "protein_coding"; transcript_source "augustus";
ChrI	AUGUSTUS	exon	263983	265257	.	-	.	transcript_id "sch_g101.t1"; gene_id "sch_g101";
ChrI	AUGUSTUS	CDS	263983	265257	0.37	-	0	transcript_id "sch_g101.t1"; gene_id "sch_g101";
ChrI	AUGUSTUS	start_codon	265255	265257	.	-	0	transcript_id "sch_g101.t1"; gene_id "sch_g101";
ChrI	AUGUSTUS	stop_codon	263983	263985	.	-	0	transcript_id "sch_g101.t1"; gene_id "sch_g101";
ChrI	AUGUSTUS	gene	265667	266557	.	-	.	gene_id "sch_g102"; gene_biotype "protein_coding"; gene_source "augustus"; gene_name "RBD2"; go_terms "GO:0005575,GO:0005622,GO:0005623,GO:0005634,GO:0005737,GO:0005794,GO:0012505,GO:0016020,GO:0016021,GO:0031224,GO:0031974,GO:0031981,GO:0034399,GO:0043226,GO:0043227,GO:0043229,GO:0043231,GO:0043233,GO:0044422,GO:0044424,GO:0044425,GO:0044428,GO:0044444,GO:0044446,GO:0044464,GO:0070013"; cog_cate…
ChrI	AUGUSTUS	transcript	265667	266557	0.99	-	.	transcript_id "sch_g102.t1"; gene_id "sch_g102"; transcript_biotype "protein_coding"; transcript_source "augustus"; transcript_name "RBD2";
ChrI	AUGUSTUS	exon	265667	266557	.	-	.	transcript_id "sch_g102.t1"; gene_id "sch_g102";
ChrI	AUGUSTUS	CDS	265667	266557	0.99	-	0	transcript_id "sch_g102.t1"; gene_id "sch_g102";
ChrI	AUGUSTUS	start_codon	266555	266557	.	-	0	transcript_id "sch_g102.t1"; gene_id "sch_g102";
ChrI	AUGUSTUS	stop_codon	265667	265669	.	-	0	transcript_id "sch_g102.t1"; gene_id "sch_g102";
ChrI	AUGUSTUS	gene	266945	268410	.	+	.	gene_id "sch_g103"; gene_biotype "protein_coding"; gene_source "augustus"; gene_name "STE24"; go_terms "GO:0003674,GO:0003824,GO:0004175,GO:0004222,GO:0005575,GO:0005622,GO:0005623,GO:0005634,GO:0005635,GO:0005637,GO:0005737,GO:0005739,GO:0005740,GO:0005741,GO:0005783,GO:0005789,GO:0006508,GO:0006807,GO:0007323,GO:0008150,GO:0008152,GO:0008233,GO:0008237,GO:0009987,GO:0010467,GO:0012505,GO:001602…
ChrI	AUGUSTUS	transcript	266945	268410	1	+	.	transcript_id "sch_g103.t1"; gene_id "sch_g103"; transcript_biotype "protein_coding"; transcript_source "augustus"; transcript_name "STE24";
ChrI	AUGUSTUS	exon	266945	266962	.	+	.	transcript_id "sch_g103.t1"; gene_id "sch_g103";
ChrI	AUGUSTUS	exon	267067	268410	.	+	.	transcript_id "sch_g103.t1"; gene_id "sch_g103";
ChrI	AUGUSTUS	CDS	266945	266962	1	+	0	transcript_id "sch_g103.t1"; gene_id "sch_g103";
ChrI	AUGUSTUS	CDS	267067	268410	1	+	0	transcript_id "sch_g103.t1"; gene_id "sch_g103";
ChrI	AUGUSTUS	start_codon	266945	266947	.	+	0	transcript_id "sch_g103.t1"; gene_id "sch_g103";
ChrI	AUGUSTUS	stop_codon	268408	268410	.	+	0	transcript_id "sch_g103.t1"; gene_id "sch_g103";
ChrI	AUGUSTUS	intron	266963	267066	1	+	.	transcript_id "sch_g103.t1"; gene_id "sch_g103";
ChrI	AUGUSTUS	gene	268741	270747	.	+	.	gene_id "sch_g104"; gene_biotype "protein_coding"; gene_source "augustus"; gene_name "ATG7"; go_terms "GO:0000045,GO:0000407,GO:0000422,GO:0003674,GO:0003824,GO:0005575,GO:0005622,GO:0005623,GO:0005737,GO:0005739,GO:0005829,GO:0006464,GO:0006497,GO:0006501,GO:0006807,GO:0006914,GO:0006950,GO:0006995,GO:0006996,GO:0007005,GO:0007033,GO:0007154,GO:0008104,GO:0008150,GO:0008152,GO:0008641,GO:0009056…
ChrI	AUGUSTUS	transcript	268741	270747	1	+	.	transcript_id "sch_g104.t1"; gene_id "sch_g104"; transcript_biotype "protein_coding"; transcript_source "augustus"; transcript_name "ATG7";
ChrI	AUGUSTUS	exon	268741	270747	.	+	.	transcript_id "sch_g104.t1"; gene_id "sch_g104";
ChrI	AUGUSTUS	CDS	268741	270747	1	+	0	transcript_id "sch_g104.t1"; gene_id "sch_g104";
ChrI	AUGUSTUS	start_codon	268741	268743	.	+	0	transcript_id "sch_g104.t1"; gene_id "sch_g104";
ChrI	AUGUSTUS	stop_codon	270745	270747	.	+	0	transcript_id "sch_g104.t1"; gene_id "sch_g104";
ChrI	AUGUSTUS	gene	271009	272805	.	-	.	gene_id "sch_g105"; gene_biotype "protein_coding"; gene_source "augustus"; go_terms "GO:0003674,GO:0003824,GO:0004553,GO:0004559,GO:0005975,GO:0005996,GO:0006013,GO:0008150,GO:0008152,GO:0009056,GO:0015923,GO:0016052,GO:0016787,GO:0016798,GO:0019309,GO:0019318,GO:0019320,GO:0044238,GO:0044281,GO:0044282,GO:0046365,GO:0071704,GO:1901575"; cog_category "S";
ChrI	AUGUSTUS	transcript	271009	272805	1	-	.	transcript_id "sch_g105.t1"; gene_id "sch_g105"; transcript_biotype "protein_coding"; transcript_source "augustus";
ChrI	AUGUSTUS	exon	271009	272805	.	-	.	transcript_id "sch_g105.t1"; gene_id "sch_g105";
ChrI	AUGUSTUS	CDS	271009	272805	1	-	0	transcript_id "sch_g105.t1"; gene_id "sch_g105";
ChrI	AUGUSTUS	start_codon	272803	272805	.	-	0	transcript_id "sch_g105.t1"; gene_id "sch_g105";
ChrI	AUGUSTUS	stop_codon	271009	271011	.	-	0	transcript_id "sch_g105.t1"; gene_id "sch_g105";
ChrI	AUGUSTUS	gene	273940	274998	.	+	.	gene_id "sch_g106"; gene_biotype "protein_coding"; gene_source "augustus"; gene_name "ERG20"; go_terms "GO:0003674,GO:0003824,GO:0004161,GO:0004337,GO:0004659,GO:0005575,GO:0005622,GO:0005623,GO:0005737,GO:0005783,GO:0006066,GO:0006629,GO:0006644,GO:0006694,GO:0006696,GO:0006720,GO:0006721,GO:0006793,GO:0006796,GO:0008150,GO:0008152,GO:0008202,GO:0008204,GO:0008299,GO:0008610,GO:0008654,GO:000905…
ChrI	AUGUSTUS	transcript	273940	274998	1	+	.	transcript_id "sch_g106.t1"; gene_id "sch_g106"; transcript_biotype "protein_coding"; transcript_source "augustus"; transcript_name "ERG20";
ChrI	AUGUSTUS	exon	273940	274998	.	+	.	transcript_id "sch_g106.t1"; gene_id "sch_g106";
ChrI	AUGUSTUS	CDS	273940	274998	1	+	0	transcript_id "sch_g106.t1"; gene_id "sch_g106";
ChrI	AUGUSTUS	start_codon	273940	273942	.	+	0	transcript_id "sch_g106.t1"; gene_id "sch_g106";
ChrI	AUGUSTUS	stop_codon	274996	274998	.	+	0	transcript_id "sch_g106.t1"; gene_id "sch_g106";
ChrI	AUGUSTUS	gene	275344	278322	.	+	.	gene_id "sch_g107"; gene_biotype "protein_coding"; gene_source "augustus";
ChrI	AUGUSTUS	transcript	275344	278322	1	+	.	transcript_id "sch_g107.t1"; gene_id "sch_g107"; transcript_biotype "protein_coding"; transcript_source "augustus";
ChrI	AUGUSTUS	exon	275344	278322	.	+	.	transcript_id "sch_g107.t1"; gene_id "sch_g107";
ChrI	AUGUSTUS	CDS	275344	278322	1	+	0	transcript_id "sch_g107.t1"; gene_id "sch_g107";
ChrI	AUGUSTUS	start_codon	275344	275346	.	+	0	transcript_id "sch_g107.t1"; gene_id "sch_g107";
ChrI	AUGUSTUS	stop_codon	278320	278322	.	+	0	transcript_id "sch_g107.t1"; gene_id "sch_g107";
ChrI	AUGUSTUS	gene	278676	279134	.	+	.	gene_id "sch_g108"; gene_biotype "protein_coding"; gene_source "augustus"; go_terms "GO:0000313,GO:0000315,GO:0003674,GO:0003735,GO:0005198,GO:0005575,GO:0005622,GO:0005623,GO:0005737,GO:0005739,GO:0005759,GO:0005761,GO:0005762,GO:0005840,GO:0006412,GO:0006518,GO:0006807,GO:0008150,GO:0008152,GO:0009058,GO:0009059,GO:0009987,GO:0010467,GO:0015934,GO:0019538,GO:0031974,GO:0032543,GO:0032991,GO:003…
ChrI	AUGUSTUS	transcript	278676	279134	0.88	+	.	transcript_id "sch_g108.t1"; gene_id "sch_g108"; transcript_biotype "protein_coding"; transcript_source "augustus";
ChrI	AUGUSTUS	exon	278676	279134	.	+	.	transcript_id "sch_g108.t1"; gene_id "sch_g108";
ChrI	AUGUSTUS	CDS	278676	279134	0.88	+	0	transcript_id "sch_g108.t1"; gene_id "sch_g108";
ChrI	AUGUSTUS	start_codon	278676	278678	.	+	0	transcript_id "sch_g108.t1"; gene_id "sch_g108";
ChrI	AUGUSTUS	stop_codon	279132	279134	.	+	0	transcript_id "sch_g108.t1"; gene_id "sch_g108";
ChrI	AUGUSTUS	gene	279588	281078	.	+	.	gene_id "sch_g109"; gene_biotype "protein_coding"; gene_source "augustus"; gene_name "TAF11"; go_terms "GO:0000228,GO:0000428,GO:0000785,GO:0000790,GO:0000988,GO:0000990,GO:0000991,GO:0003674,GO:0003682,GO:0003712,GO:0003713,GO:0005488,GO:0005515,GO:0005575,GO:0005622,GO:0005623,GO:0005634,GO:0005654,GO:0005667,GO:0005669,GO:0005694,GO:0006139,GO:0006351,GO:0006352,GO:0006355,GO:0006357,GO:000636…
ChrI	AUGUSTUS	transcript	279588	281078	0.98	+	.	transcript_id "sch_g109.t1"; gene_id "sch_g109"; transcript_biotype "protein_coding"; transcript_source "augustus"; transcript_name "TAF11";
ChrI	AUGUSTUS	exon	279588	281078	.	+	.	transcript_id "sch_g109.t1"; gene_id "sch_g109";
ChrI	AUGUSTUS	CDS	279588	281078	0.98	+	0	transcript_id "sch_g109.t1"; gene_id "sch_g109";
ChrI	AUGUSTUS	start_codon	279588	279590	.	+	0	transcript_id "sch_g109.t1"; gene_id "sch_g109";
ChrI	AUGUSTUS	stop_codon	281076	281078	.	+	0	transcript_id "sch_g109.t1"; gene_id "sch_g109";
ChrI	AUGUSTUS	gene	281168	281965	.	-	.	gene_id "sch_g110"; gene_biotype "protein_coding"; gene_source "augustus"; gene_name "sap62"; go_terms "GO:0000245,GO:0000375,GO:0000377,GO:0000398,GO:0003674,GO:0003676,GO:0003723,GO:0005488,GO:0005575,GO:0005622,GO:0005623,GO:0005634,GO:0005681,GO:0005684,GO:0005686,GO:0006139,GO:0006396,GO:0006397,GO:0006725,GO:0006807,GO:0008150,GO:0008152,GO:0008380,GO:0009987,GO:0010467,GO:0016043,GO:001607…
ChrI	AUGUSTUS	transcript	281168	281965	1	-	.	transcript_id "sch_g110.t1"; gene_id "sch_g110"; transcript_biotype "protein_coding"; transcript_source "augustus"; transcript_name "sap62";
ChrI	AUGUSTUS	exon	281168	281965	.	-	.	transcript_id "sch_g110.t1"; gene_id "sch_g110";
ChrI	AUGUSTUS	CDS	281168	281965	1	-	0	transcript_id "sch_g110.t1"; gene_id "sch_g110";
ChrI	AUGUSTUS	start_codon	281963	281965	.	-	0	transcript_id "sch_g110.t1"; gene_id "sch_g110";
ChrI	AUGUSTUS	stop_codon	281168	281170	.	-	0	transcript_id "sch_g110.t1"; gene_id "sch_g110";
ChrI	AUGUSTUS	gene	282849	283844	.	-	.	gene_id "sch_g111"; gene_biotype "protein_coding"; gene_source "augustus"; go_terms "GO:0000099,GO:0000101,GO:0000322,GO:0000323,GO:0000324,GO:0003333,GO:0003674,GO:0005215,GO:0005342,GO:0005575,GO:0005622,GO:0005623,GO:0005737,GO:0005768,GO:0005773,GO:0005774,GO:0005886,GO:0006810,GO:0006811,GO:0006820,GO:0006865,GO:0008150,GO:0008509,GO:0008514,GO:0012505,GO:0015075,GO:0015171,GO:0015179,GO:001…
ChrI	AUGUSTUS	transcript	282849	283844	0.98	-	.	transcript_id "sch_g111.t1"; gene_id "sch_g111"; transcript_biotype "protein_coding"; transcript_source "augustus";
ChrI	AUGUSTUS	exon	282849	283715	.	-	.	transcript_id "sch_g111.t1"; gene_id "sch_g111";
ChrI	AUGUSTUS	exon	283788	283844	.	-	.	transcript_id "sch_g111.t1"; gene_id "sch_g111";
ChrI	AUGUSTUS	CDS	282849	283715	1	-	0	transcript_id "sch_g111.t1"; gene_id "sch_g111";
ChrI	AUGUSTUS	CDS	283788	283844	0.98	-	0	transcript_id "sch_g111.t1"; gene_id "sch_g111";
ChrI	AUGUSTUS	start_codon	283842	283844	.	-	0	transcript_id "sch_g111.t1"; gene_id "sch_g111";
ChrI	AUGUSTUS	stop_codon	282849	282851	.	-	0	transcript_id "sch_g111.t1"; gene_id "sch_g111";
ChrI	AUGUSTUS	intron	283716	283787	1	-	.	transcript_id "sch_g111.t1"; gene_id "sch_g111";
ChrI	AUGUSTUS	gene	286124	287518	.	+	.	gene_id "sch_g112"; gene_biotype "protein_coding"; gene_source "augustus"; gene_name "SKS1"; go_terms "GO:0000122,GO:0000166,GO:0003674,GO:0003824,GO:0004672,GO:0004674,GO:0005488,GO:0005524,GO:0005575,GO:0005622,GO:0005623,GO:0005634,GO:0005737,GO:0006355,GO:0006357,GO:0006464,GO:0006468,GO:0006793,GO:0006796,GO:0006807,GO:0007124,GO:0007154,GO:0007165,GO:0008144,GO:0008150,GO:0008152,GO:0009743…
ChrI	AUGUSTUS	transcript	286124	287518	1	+	.	transcript_id "sch_g112.t1"; gene_id "sch_g112"; transcript_biotype "protein_coding"; transcript_source "augustus"; transcript_name "SKS1";
ChrI	AUGUSTUS	exon	286124	287518	.	+	.	transcript_id "sch_g112.t1"; gene_id "sch_g112";
ChrI	AUGUSTUS	CDS	286124	287518	1	+	0	transcript_id "sch_g112.t1"; gene_id "sch_g112";
ChrI	AUGUSTUS	start_codon	286124	286126	.	+	0	transcript_id "sch_g112.t1"; gene_id "sch_g112";
ChrI	AUGUSTUS	stop_codon	287516	287518	.	+	0	transcript_id "sch_g112.t1"; gene_id "sch_g112";
ChrI	AUGUSTUS	gene	288745	290052	.	-	.	gene_id "sch_g113"; gene_biotype "protein_coding"; gene_source "augustus";
ChrI	AUGUSTUS	transcript	288745	290052	0.97	-	.	transcript_id "sch_g113.t1"; gene_id "sch_g113"; transcript_biotype "protein_coding"; transcript_source "augustus";
ChrI	AUGUSTUS	exon	288745	290052	.	-	.	transcript_id "sch_g113.t1"; gene_id "sch_g113";
ChrI	AUGUSTUS	CDS	288745	290052	0.97	-	0	transcript_id "sch_g113.t1"; gene_id "sch_g113";
ChrI	AUGUSTUS	start_codon	290050	290052	.	-	0	transcript_id "sch_g113.t1"; gene_id "sch_g113";
ChrI	AUGUSTUS	stop_codon	288745	288747	.	-	0	transcript_id "sch_g113.t1"; gene_id "sch_g113";
ChrI	AUGUSTUS	gene	290948	291508	.	+	.	gene_id "sch_g114"; gene_biotype "protein_coding"; gene_source "augustus"; go_terms "-"; cog_category "P";
ChrI	AUGUSTUS	transcript	290948	291508	0.99	+	.	transcript_id "sch_g114.t1"; gene_id "sch_g114"; transcript_biotype "protein_coding"; transcript_source "augustus";
ChrI	AUGUSTUS	exon	290948	291508	.	+	.	transcript_id "sch_g114.t1"; gene_id "sch_g114";
ChrI	AUGUSTUS	CDS	290948	291508	0.99	+	0	transcript_id "sch_g114.t1"; gene_id "sch_g114";
ChrI	AUGUSTUS	start_codon	290948	290950	.	+	0	transcript_id "sch_g114.t1"; gene_id "sch_g114";
ChrI	AUGUSTUS	stop_codon	291506	291508	.	+	0	transcript_id "sch_g114.t1"; gene_id "sch_g114";
ChrI	AUGUSTUS	gene	292639	295404	.	+	.	gene_id "sch_g115"; gene_biotype "protein_coding"; gene_source "augustus"; go_terms "GO:0005575,GO:0005622,GO:0005623,GO:0005737,GO:0005933,GO:0005934,GO:0005935,GO:0006810,GO:0006897,GO:0007124,GO:0008150,GO:0009987,GO:0016049,GO:0016192,GO:0030427,GO:0030447,GO:0040007,GO:0044182,GO:0044424,GO:0044464,GO:0051179,GO:0051234,GO:0070783,GO:0071944,GO:0098657"; cog_category "H";
ChrI	AUGUSTUS	transcript	292639	295404	1	+	.	transcript_id "sch_g115.t1"; gene_id "sch_g115"; transcript_biotype "protein_coding"; transcript_source "augustus";
ChrI	AUGUSTUS	exon	292639	295404	.	+	.	transcript_id "sch_g115.t1"; gene_id "sch_g115";
ChrI	AUGUSTUS	CDS	292639	295404	1	+	0	transcript_id "sch_g115.t1"; gene_id "sch_g115";
ChrI	AUGUSTUS	start_codon	292639	292641	.	+	0	transcript_id "sch_g115.t1"; gene_id "sch_g115";
ChrI	AUGUSTUS	stop_codon	295402	295404	.	+	0	transcript_id "sch_g115.t1"; gene_id "sch_g115";
ChrI	AUGUSTUS	gene	296634	297950	.	+	.	gene_id "sch_g116"; gene_biotype "protein_coding"; gene_source "augustus"; gene_name "ENO1"; go_terms "GO:0000015,GO:0000322,GO:0000323,GO:0000324,GO:0003674,GO:0003810,GO:0003824,GO:0004634,GO:0005488,GO:0005515,GO:0005575,GO:0005576,GO:0005618,GO:0005622,GO:0005623,GO:0005634,GO:0005737,GO:0005739,GO:0005773,GO:0005829,GO:0005886,GO:0005975,GO:0005996,GO:0006006,GO:0006007,GO:0006082,GO:0006090…
ChrI	AUGUSTUS	transcript	296634	297950	1	+	.	transcript_id "sch_g116.t1"; gene_id "sch_g116"; transcript_biotype "protein_coding"; transcript_source "augustus"; transcript_name "ENO1";
ChrI	AUGUSTUS	exon	296634	297950	.	+	.	transcript_id "sch_g116.t1"; gene_id "sch_g116";
ChrI	AUGUSTUS	CDS	296634	297950	1	+	0	transcript_id "sch_g116.t1"; gene_id "sch_g116";
ChrI	AUGUSTUS	start_codon	296634	296636	.	+	0	transcript_id "sch_g116.t1"; gene_id "sch_g116";
ChrI	AUGUSTUS	stop_codon	297948	297950	.	+	0	transcript_id "sch_g116.t1"; gene_id "sch_g116";
ChrI	AUGUSTUS	gene	298420	298806	.	-	.	gene_id "sch_g117"; gene_biotype "protein_coding"; gene_source "augustus";
ChrI	AUGUSTUS	transcript	298420	298806	0.64	-	.	transcript_id "sch_g117.t1"; gene_id "sch_g117"; transcript_biotype "protein_coding"; transcript_source "augustus";
ChrI	AUGUSTUS	exon	298420	298806	.	-	.	transcript_id "sch_g117.t1"; gene_id "sch_g117";
ChrI	AUGUSTUS	CDS	298420	298806	0.64	-	0	transcript_id "sch_g117.t1"; gene_id "sch_g117";
ChrI	AUGUSTUS	start_codon	298804	298806	.	-	0	transcript_id "sch_g117.t1"; gene_id "sch_g117";
ChrI	AUGUSTUS	stop_codon	298420	298422	.	-	0	transcript_id "sch_g117.t1"; gene_id "sch_g117";
ChrI	AUGUSTUS	gene	300045	301895	.	+	.	gene_id "sch_g118"; gene_biotype "protein_coding"; gene_source "augustus"; gene_name "MET13"; go_terms "GO:0000096,GO:0000097,GO:0003674,GO:0003824,GO:0004489,GO:0005575,GO:0005622,GO:0005623,GO:0005737,GO:0005739,GO:0005829,GO:0006082,GO:0006520,GO:0006555,GO:0006730,GO:0006790,GO:0006807,GO:0008150,GO:0008152,GO:0008652,GO:0009058,GO:0009066,GO:0009067,GO:0009086,GO:0009987,GO:0016053,GO:001649…
ChrI	AUGUSTUS	transcript	300045	301895	0.97	+	.	transcript_id "sch_g118.t1"; gene_id "sch_g118"; transcript_biotype "protein_coding"; transcript_source "augustus"; transcript_name "MET13";
ChrI	AUGUSTUS	exon	300045	301895	.	+	.	transcript_id "sch_g118.t1"; gene_id "sch_g118";
ChrI	AUGUSTUS	CDS	300045	301895	0.97	+	0	transcript_id "sch_g118.t1"; gene_id "sch_g118";
ChrI	AUGUSTUS	start_codon	300045	300047	.	+	0	transcript_id "sch_g118.t1"; gene_id "sch_g118";
ChrI	AUGUSTUS	stop_codon	301893	301895	.	+	0	transcript_id "sch_g118.t1"; gene_id "sch_g118";
ChrI	AUGUSTUS	gene	302528	303979	.	+	.	gene_id "sch_g119"; gene_biotype "protein_coding"; gene_source "augustus"; gene_name "TRIT1"; go_terms "GO:0000959,GO:0000963,GO:0003674,GO:0003824,GO:0005575,GO:0005622,GO:0005623,GO:0005634,GO:0005737,GO:0005739,GO:0005759,GO:0006139,GO:0006396,GO:0006399,GO:0006400,GO:0006725,GO:0006807,GO:0007275,GO:0007568,GO:0008033,GO:0008150,GO:0008152,GO:0008340,GO:0009451,GO:0009987,GO:0010259,GO:001046…
ChrI	AUGUSTUS	transcript	302528	303979	0.7	+	.	transcript_id "sch_g119.t1"; gene_id "sch_g119"; transcript_biotype "protein_coding"; transcript_source "augustus"; transcript_name "TRIT1";
ChrI	AUGUSTUS	exon	302528	303979	.	+	.	transcript_id "sch_g119.t1"; gene_id "sch_g119";
ChrI	AUGUSTUS	CDS	302528	303979	0.7	+	0	transcript_id "sch_g119.t1"; gene_id "sch_g119";
ChrI	AUGUSTUS	start_codon	302528	302530	.	+	0	transcript_id "sch_g119.t1"; gene_id "sch_g119";
ChrI	AUGUSTUS	stop_codon	303977	303979	.	+	0	transcript_id "sch_g119.t1"; gene_id "sch_g119";
ChrI	AUGUSTUS	gene	304150	305139	.	-	.	gene_id "sch_g120"; gene_biotype "protein_coding"; gene_source "augustus"; gene_name "ATG3"; go_terms "GO:0000045,GO:0000151,GO:0000153,GO:0000422,GO:0003674,GO:0003824,GO:0005575,GO:0005622,GO:0005623,GO:0005737,GO:0005829,GO:0006464,GO:0006497,GO:0006501,GO:0006807,GO:0006914,GO:0006996,GO:0007005,GO:0007033,GO:0008104,GO:0008150,GO:0008152,GO:0009056,GO:0009058,GO:0009059,GO:0009987,GO:0016043…
ChrI	AUGUSTUS	transcript	304150	305139	1	-	.	transcript_id "sch_g120.t1"; gene_id "sch_g120"; transcript_biotype "protein_coding"; transcript_source "augustus"; transcript_name "ATG3";
ChrI	AUGUSTUS	exon	304150	305139	.	-	.	transcript_id "sch_g120.t1"; gene_id "sch_g120";
ChrI	AUGUSTUS	CDS	304150	305139	1	-	0	transcript_id "sch_g120.t1"; gene_id "sch_g120";
ChrI	AUGUSTUS	start_codon	305137	305139	.	-	0	transcript_id "sch_g120.t1"; gene_id "sch_g120";
ChrI	AUGUSTUS	stop_codon	304150	304152	.	-	0	transcript_id "sch_g120.t1"; gene_id "sch_g120";
ChrI	AUGUSTUS	gene	305518	306090	.	+	.	gene_id "sch_g121"; gene_biotype "protein_coding"; gene_source "augustus"; gene_name "CGI121"; go_terms "GO:0000408,GO:0000722,GO:0000723,GO:0002949,GO:0005575,GO:0005622,GO:0005623,GO:0006139,GO:0006259,GO:0006310,GO:0006312,GO:0006355,GO:0006357,GO:0006396,GO:0006399,GO:0006400,GO:0006725,GO:0006807,GO:0006996,GO:0008033,GO:0008150,GO:0008152,GO:0009451,GO:0009889,GO:0009891,GO:0009893,GO:00099…
ChrI	AUGUSTUS	transcript	305518	306090	0.88	+	.	transcript_id "sch_g121.t1"; gene_id "sch_g121"; transcript_biotype "protein_coding"; transcript_source "augustus"; transcript_name "CGI121";
ChrI	AUGUSTUS	exon	305518	306090	.	+	.	transcript_id "sch_g121.t1"; gene_id "sch_g121";
ChrI	AUGUSTUS	CDS	305518	306090	0.88	+	0	transcript_id "sch_g121.t1"; gene_id "sch_g121";
ChrI	AUGUSTUS	start_codon	305518	305520	.	+	0	transcript_id "sch_g121.t1"; gene_id "sch_g121";
ChrI	AUGUSTUS	stop_codon	306088	306090	.	+	0	transcript_id "sch_g121.t1"; gene_id "sch_g121";
ChrI	AUGUSTUS	gene	306452	307699	.	-	.	gene_id "sch_g122"; gene_biotype "protein_coding"; gene_source "augustus"; go_terms "-"; cog_category "-";
ChrI	AUGUSTUS	transcript	306452	307699	1	-	.	transcript_id "sch_g122.t1"; gene_id "sch_g122"; transcript_biotype "protein_coding"; transcript_source "augustus";
ChrI	AUGUSTUS	exon	306452	307699	.	-	.	transcript_id "sch_g122.t1"; gene_id "sch_g122";
ChrI	AUGUSTUS	CDS	306452	307699	1	-	0	transcript_id "sch_g122.t1"; gene_id "sch_g122";
ChrI	AUGUSTUS	start_codon	307697	307699	.	-	0	transcript_id "sch_g122.t1"; gene_id "sch_g122";
ChrI	AUGUSTUS	stop_codon	306452	306454	.	-	0	transcript_id "sch_g122.t1"; gene_id "sch_g122";
ChrI	AUGUSTUS	gene	308895	309704	.	+	.	gene_id "sch_g123"; gene_biotype "protein_coding"; gene_source "augustus"; gene_name "FSH3"; go_terms "GO:0003674,GO:0003824,GO:0016787,GO:0017171"; cog_category "E";
ChrI	AUGUSTUS	transcript	308895	309704	0.97	+	.	transcript_id "sch_g123.t1"; gene_id "sch_g123"; transcript_biotype "protein_coding"; transcript_source "augustus"; transcript_name "FSH3";
ChrI	AUGUSTUS	exon	308895	309704	.	+	.	transcript_id "sch_g123.t1"; gene_id "sch_g123";
ChrI	AUGUSTUS	CDS	308895	309704	0.97	+	0	transcript_id "sch_g123.t1"; gene_id "sch_g123";
ChrI	AUGUSTUS	start_codon	308895	308897	.	+	0	transcript_id "sch_g123.t1"; gene_id "sch_g123";
ChrI	AUGUSTUS	stop_codon	309702	309704	.	+	0	transcript_id "sch_g123.t1"; gene_id "sch_g123";
ChrI	AUGUSTUS	gene	310248	310964	.	-	.	gene_id "sch_g124"; gene_biotype "protein_coding"; gene_source "augustus";
ChrI	AUGUSTUS	transcript	310248	310964	1	-	.	transcript_id "sch_g124.t1"; gene_id "sch_g124"; transcript_biotype "protein_coding"; transcript_source "augustus";
ChrI	AUGUSTUS	exon	310248	310964	.	-	.	transcript_id "sch_g124.t1"; gene_id "sch_g124";
ChrI	AUGUSTUS	CDS	310248	310964	1	-	0	transcript_id "sch_g124.t1"; gene_id "sch_g124";
ChrI	AUGUSTUS	start_codon	310962	310964	.	-	0	transcript_id "sch_g124.t1"; gene_id "sch_g124";
ChrI	AUGUSTUS	stop_codon	310248	310250	.	-	0	transcript_id "sch_g124.t1"; gene_id "sch_g124";
ChrI	AUGUSTUS	gene	311404	312804	.	+	.	gene_id "sch_g125"; gene_biotype "protein_coding"; gene_source "augustus"; go_terms "GO:0000151,GO:0005575,GO:0005622,GO:0005623,GO:0005634,GO:0005737,GO:0006275,GO:0007346,GO:0008150,GO:0009889,GO:0010556,GO:0010564,GO:0019219,GO:0019222,GO:0031323,GO:0031326,GO:0031461,GO:0032991,GO:0033262,GO:0043226,GO:0043227,GO:0043229,GO:0043231,GO:0044424,GO:0044464,GO:0050789,GO:0050794,GO:0051052,GO:005…
ChrI	AUGUSTUS	transcript	311404	312804	1	+	.	transcript_id "sch_g125.t1"; gene_id "sch_g125"; transcript_biotype "protein_coding"; transcript_source "augustus";
ChrI	AUGUSTUS	exon	311404	312804	.	+	.	transcript_id "sch_g125.t1"; gene_id "sch_g125";
ChrI	AUGUSTUS	CDS	311404	312804	1	+	0	transcript_id "sch_g125.t1"; gene_id "sch_g125";
ChrI	AUGUSTUS	start_codon	311404	311406	.	+	0	transcript_id "sch_g125.t1"; gene_id "sch_g125";
ChrI	AUGUSTUS	stop_codon	312802	312804	.	+	0	transcript_id "sch_g125.t1"; gene_id "sch_g125";
ChrI	AUGUSTUS	gene	314646	316631	.	+	.	gene_id "sch_g126"; gene_biotype "protein_coding"; gene_source "augustus"; gene_name "vosA"; go_terms "GO:0000003,GO:0003674,GO:0005488,GO:0005515,GO:0005575,GO:0005622,GO:0005623,GO:0005634,GO:0005975,GO:0005984,GO:0005991,GO:0005992,GO:0008150,GO:0008152,GO:0009058,GO:0009311,GO:0009312,GO:0009653,GO:0009987,GO:0016051,GO:0019954,GO:0030154,GO:0030435,GO:0030436,GO:0032502,GO:0034637,GO:0042802…
ChrI	AUGUSTUS	transcript	314646	316631	1	+	.	transcript_id "sch_g126.t1"; gene_id "sch_g126"; transcript_biotype "protein_coding"; transcript_source "augustus"; transcript_name "vosA";
ChrI	AUGUSTUS	exon	314646	316631	.	+	.	transcript_id "sch_g126.t1"; gene_id "sch_g126";
ChrI	AUGUSTUS	CDS	314646	316631	1	+	0	transcript_id "sch_g126.t1"; gene_id "sch_g126";
ChrI	AUGUSTUS	start_codon	314646	314648	.	+	0	transcript_id "sch_g126.t1"; gene_id "sch_g126";
ChrI	AUGUSTUS	stop_codon	316629	316631	.	+	0	transcript_id "sch_g126.t1"; gene_id "sch_g126";
ChrI	AUGUSTUS	gene	318162	319163	.	+	.	gene_id "sch_g127"; gene_biotype "protein_coding"; gene_source "augustus"; go_terms "GO:0005575,GO:0005622,GO:0005623,GO:0005737,GO:0005783,GO:0012505,GO:0016020,GO:0016021,GO:0031224,GO:0043226,GO:0043227,GO:0043229,GO:0043231,GO:0044424,GO:0044425,GO:0044444,GO:0044464"; cog_category "S";
ChrI	AUGUSTUS	transcript	318162	319163	0.4	+	.	transcript_id "sch_g127.t1"; gene_id "sch_g127"; transcript_biotype "protein_coding"; transcript_source "augustus";
ChrI	AUGUSTUS	exon	318162	319163	.	+	.	transcript_id "sch_g127.t1"; gene_id "sch_g127";
ChrI	AUGUSTUS	CDS	318162	319163	0.4	+	0	transcript_id "sch_g127.t1"; gene_id "sch_g127";
ChrI	AUGUSTUS	start_codon	318162	318164	.	+	0	transcript_id "sch_g127.t1"; gene_id "sch_g127";
ChrI	AUGUSTUS	stop_codon	319161	319163	.	+	0	transcript_id "sch_g127.t1"; gene_id "sch_g127";
ChrI	AUGUSTUS	gene	319602	320531	.	-	.	gene_id "sch_g128"; gene_biotype "protein_coding"; gene_source "augustus";
ChrI	AUGUSTUS	transcript	319602	320531	1	-	.	transcript_id "sch_g128.t1"; gene_id "sch_g128"; transcript_biotype "protein_coding"; transcript_source "augustus";
ChrI	AUGUSTUS	exon	319602	320531	.	-	.	transcript_id "sch_g128.t1"; gene_id "sch_g128";
ChrI	AUGUSTUS	CDS	319602	320531	1	-	0	transcript_id "sch_g128.t1"; gene_id "sch_g128";
ChrI	AUGUSTUS	start_codon	320529	320531	.	-	0	transcript_id "sch_g128.t1"; gene_id "sch_g128";
ChrI	AUGUSTUS	stop_codon	319602	319604	.	-	0	transcript_id "sch_g128.t1"; gene_id "sch_g128";
ChrI	AUGUSTUS	gene	321745	323202	.	+	.	gene_id "sch_g129"; gene_biotype "protein_coding"; gene_source "augustus"; go_terms "-"; cog_category "S";
ChrI	AUGUSTUS	transcript	321745	323202	0.5	+	.	transcript_id "sch_g129.t1"; gene_id "sch_g129"; transcript_biotype "protein_coding"; transcript_source "augustus";
ChrI	AUGUSTUS	exon	321745	321856	.	+	.	transcript_id "sch_g129.t1"; gene_id "sch_g129";
ChrI	AUGUSTUS	exon	321917	323202	.	+	.	transcript_id "sch_g129.t1"; gene_id "sch_g129";
ChrI	AUGUSTUS	CDS	321745	321856	0.5	+	0	transcript_id "sch_g129.t1"; gene_id "sch_g129";
ChrI	AUGUSTUS	CDS	321917	323202	1	+	2	transcript_id "sch_g129.t1"; gene_id "sch_g129";
ChrI	AUGUSTUS	start_codon	321745	321747	.	+	0	transcript_id "sch_g129.t1"; gene_id "sch_g129";
ChrI	AUGUSTUS	stop_codon	323200	323202	.	+	0	transcript_id "sch_g129.t1"; gene_id "sch_g129";
ChrI	AUGUSTUS	intron	321857	321916	0.97	+	.	transcript_id "sch_g129.t1"; gene_id "sch_g129";
ChrI	AUGUSTUS	gene	323814	324329	.	+	.	gene_id "sch_g130"; gene_biotype "protein_coding"; gene_source "augustus";
ChrI	AUGUSTUS	transcript	323814	324329	0.99	+	.	transcript_id "sch_g130.t1"; gene_id "sch_g130"; transcript_biotype "protein_coding"; transcript_source "augustus";
ChrI	AUGUSTUS	exon	323814	324329	.	+	.	transcript_id "sch_g130.t1"; gene_id "sch_g130";
ChrI	AUGUSTUS	CDS	323814	324329	0.99	+	0	transcript_id "sch_g130.t1"; gene_id "sch_g130";
ChrI	AUGUSTUS	start_codon	323814	323816	.	+	0	transcript_id "sch_g130.t1"; gene_id "sch_g130";
ChrI	AUGUSTUS	stop_codon	324327	324329	.	+	0	transcript_id "sch_g130.t1"; gene_id "sch_g130";
ChrI	AUGUSTUS	gene	325714	326052	.	+	.	gene_id "sch_g131"; gene_biotype "protein_coding"; gene_source "augustus"; go_terms "GO:0000313,GO:0000315,GO:0003674,GO:0003735,GO:0005198,GO:0005575,GO:0005622,GO:0005623,GO:0005737,GO:0005739,GO:0005759,GO:0005761,GO:0005762,GO:0005840,GO:0006412,GO:0006518,GO:0006807,GO:0008150,GO:0008152,GO:0009058,GO:0009059,GO:0009987,GO:0010467,GO:0015934,GO:0019538,GO:0031974,GO:0032543,GO:0032991,GO:003…
ChrI	AUGUSTUS	transcript	325714	326052	0.57	+	.	transcript_id "sch_g131.t1"; gene_id "sch_g131"; transcript_biotype "protein_coding"; transcript_source "augustus";
ChrI	AUGUSTUS	exon	325714	326052	.	+	.	transcript_id "sch_g131.t1"; gene_id "sch_g131";
ChrI	AUGUSTUS	CDS	325714	326052	0.57	+	0	transcript_id "sch_g131.t1"; gene_id "sch_g131";
ChrI	AUGUSTUS	start_codon	325714	325716	.	+	0	transcript_id "sch_g131.t1"; gene_id "sch_g131";
ChrI	AUGUSTUS	stop_codon	326050	326052	.	+	0	transcript_id "sch_g131.t1"; gene_id "sch_g131";
ChrI	AUGUSTUS	gene	326880	329138	.	+	.	gene_id "sch_g132"; gene_biotype "protein_coding"; gene_source "augustus";
ChrI	AUGUSTUS	transcript	326880	329138	0.94	+	.	transcript_id "sch_g132.t1"; gene_id "sch_g132"; transcript_biotype "protein_coding"; transcript_source "augustus";
ChrI	AUGUSTUS	exon	326880	328206	.	+	.	transcript_id "sch_g132.t1"; gene_id "sch_g132";
ChrI	AUGUSTUS	exon	328468	329138	.	+	.	transcript_id "sch_g132.t1"; gene_id "sch_g132";
ChrI	AUGUSTUS	CDS	326880	328206	0.94	+	0	transcript_id "sch_g132.t1"; gene_id "sch_g132";
ChrI	AUGUSTUS	CDS	328468	329138	1	+	2	transcript_id "sch_g132.t1"; gene_id "sch_g132";
ChrI	AUGUSTUS	start_codon	326880	326882	.	+	0	transcript_id "sch_g132.t1"; gene_id "sch_g132";
ChrI	AUGUSTUS	stop_codon	329136	329138	.	+	0	transcript_id "sch_g132.t1"; gene_id "sch_g132";
ChrI	AUGUSTUS	intron	328207	328467	0.99	+	.	transcript_id "sch_g132.t1"; gene_id "sch_g132";
ChrI	AUGUSTUS	gene	329694	330812	.	-	.	gene_id "sch_g133"; gene_biotype "protein_coding"; gene_source "augustus"; gene_name "NBP2"; go_terms "GO:0000173,GO:0000188,GO:0000200,GO:0001932,GO:0001933,GO:0001934,GO:0003674,GO:0005488,GO:0005515,GO:0005575,GO:0005622,GO:0005623,GO:0005634,GO:0005737,GO:0006469,GO:0006950,GO:0006970,GO:0006972,GO:0007154,GO:0007165,GO:0007231,GO:0008047,GO:0008150,GO:0009266,GO:0009408,GO:0009628,GO:0009892…
ChrI	AUGUSTUS	transcript	329694	330812	1	-	.	transcript_id "sch_g133.t1"; gene_id "sch_g133"; transcript_biotype "protein_coding"; transcript_source "augustus"; transcript_name "NBP2";
ChrI	AUGUSTUS	exon	329694	330812	.	-	.	transcript_id "sch_g133.t1"; gene_id "sch_g133";
ChrI	AUGUSTUS	CDS	329694	330812	1	-	0	transcript_id "sch_g133.t1"; gene_id "sch_g133";
ChrI	AUGUSTUS	start_codon	330810	330812	.	-	0	transcript_id "sch_g133.t1"; gene_id "sch_g133";
ChrI	AUGUSTUS	stop_codon	329694	329696	.	-	0	transcript_id "sch_g133.t1"; gene_id "sch_g133";
ChrI	AUGUSTUS	gene	331539	333023	.	+	.	gene_id "sch_g134"; gene_biotype "protein_coding"; gene_source "augustus"; go_terms "GO:0003333,GO:0003674,GO:0005215,GO:0005342,GO:0005575,GO:0005622,GO:0005623,GO:0005737,GO:0005783,GO:0006810,GO:0006811,GO:0006820,GO:0006865,GO:0008150,GO:0008509,GO:0008514,GO:0012505,GO:0015075,GO:0015171,GO:0015318,GO:0015711,GO:0015849,GO:0016020,GO:0016021,GO:0022857,GO:0031224,GO:0034220,GO:0043226,GO:004…
ChrI	AUGUSTUS	transcript	331539	333023	0.98	+	.	transcript_id "sch_g134.t1"; gene_id "sch_g134"; transcript_biotype "protein_coding"; transcript_source "augustus";
ChrI	AUGUSTUS	exon	331539	333023	.	+	.	transcript_id "sch_g134.t1"; gene_id "sch_g134";
ChrI	AUGUSTUS	CDS	331539	333023	0.98	+	0	transcript_id "sch_g134.t1"; gene_id "sch_g134";
ChrI	AUGUSTUS	start_codon	331539	331541	.	+	0	transcript_id "sch_g134.t1"; gene_id "sch_g134";
ChrI	AUGUSTUS	stop_codon	333021	333023	.	+	0	transcript_id "sch_g134.t1"; gene_id "sch_g134";
ChrI	AUGUSTUS	gene	333437	333952	.	+	.	gene_id "sch_g135"; gene_biotype "protein_coding"; gene_source "augustus"; gene_name "YKL069W"; go_terms "GO:0003674,GO:0003824,GO:0005575,GO:0005622,GO:0005623,GO:0005634,GO:0005737,GO:0005829,GO:0006950,GO:0006979,GO:0008150,GO:0008152,GO:0009987,GO:0016491,GO:0016667,GO:0016671,GO:0033554,GO:0034599,GO:0042221,GO:0043226,GO:0043227,GO:0043229,GO:0043231,GO:0044424,GO:0044444,GO:0044464,GO:0050…
ChrI	AUGUSTUS	transcript	333437	333952	1	+	.	transcript_id "sch_g135.t1"; gene_id "sch_g135"; transcript_biotype "protein_coding"; transcript_source "augustus"; transcript_name "YKL069W";
ChrI	AUGUSTUS	exon	333437	333952	.	+	.	transcript_id "sch_g135.t1"; gene_id "sch_g135";
ChrI	AUGUSTUS	CDS	333437	333952	1	+	0	transcript_id "sch_g135.t1"; gene_id "sch_g135";
ChrI	AUGUSTUS	start_codon	333437	333439	.	+	0	transcript_id "sch_g135.t1"; gene_id "sch_g135";
ChrI	AUGUSTUS	stop_codon	333950	333952	.	+	0	transcript_id "sch_g135.t1"; gene_id "sch_g135";
ChrI	AUGUSTUS	gene	334904	337309	.	+	.	gene_id "sch_g136"; gene_biotype "protein_coding"; gene_source "augustus"; gene_name "FOL1"; go_terms "GO:0003674,GO:0003824,GO:0003848,GO:0004150,GO:0004156,GO:0005575,GO:0005622,GO:0005623,GO:0005737,GO:0005739,GO:0005740,GO:0006082,GO:0006575,GO:0006725,GO:0006732,GO:0006760,GO:0006807,GO:0008150,GO:0008152,GO:0009058,GO:0009108,GO:0009396,GO:0009987,GO:0016053,GO:0016740,GO:0016765,GO:0016772…
ChrI	AUGUSTUS	transcript	334904	337309	1	+	.	transcript_id "sch_g136.t1"; gene_id "sch_g136"; transcript_biotype "protein_coding"; transcript_source "augustus"; transcript_name "FOL1";
ChrI	AUGUSTUS	exon	334904	337309	.	+	.	transcript_id "sch_g136.t1"; gene_id "sch_g136";
ChrI	AUGUSTUS	CDS	334904	337309	1	+	0	transcript_id "sch_g136.t1"; gene_id "sch_g136";
ChrI	AUGUSTUS	start_codon	334904	334906	.	+	0	transcript_id "sch_g136.t1"; gene_id "sch_g136";
ChrI	AUGUSTUS	stop_codon	337307	337309	.	+	0	transcript_id "sch_g136.t1"; gene_id "sch_g136";
ChrI	AUGUSTUS	gene	337749	338258	.	-	.	gene_id "sch_g137"; gene_biotype "protein_coding"; gene_source "augustus";
ChrI	AUGUSTUS	transcript	337749	338258	1	-	.	transcript_id "sch_g137.t1"; gene_id "sch_g137"; transcript_biotype "protein_coding"; transcript_source "augustus";
ChrI	AUGUSTUS	exon	337749	338258	.	-	.	transcript_id "sch_g137.t1"; gene_id "sch_g137";
ChrI	AUGUSTUS	CDS	337749	338258	1	-	0	transcript_id "sch_g137.t1"; gene_id "sch_g137";
ChrI	AUGUSTUS	start_codon	338256	338258	.	-	0	transcript_id "sch_g137.t1"; gene_id "sch_g137";
ChrI	AUGUSTUS	stop_codon	337749	337751	.	-	0	transcript_id "sch_g137.t1"; gene_id "sch_g137";
ChrI	AUGUSTUS	gene	338939	341272	.	-	.	gene_id "sch_g138"; gene_biotype "protein_coding"; gene_source "augustus"; gene_name "DOT6"; go_terms "GO:0000118,GO:0000122,GO:0000183,GO:0000228,GO:0000785,GO:0000790,GO:0003674,GO:0003676,GO:0003677,GO:0005488,GO:0005575,GO:0005622,GO:0005623,GO:0005634,GO:0005654,GO:0005694,GO:0005737,GO:0006325,GO:0006342,GO:0006348,GO:0006355,GO:0006357,GO:0006996,GO:0008150,GO:0009889,GO:0009890,GO:0009892…
ChrI	AUGUSTUS	transcript	338939	341272	0.99	-	.	transcript_id "sch_g138.t1"; gene_id "sch_g138"; transcript_biotype "protein_coding"; transcript_source "augustus"; transcript_name "DOT6";
ChrI	AUGUSTUS	exon	338939	341272	.	-	.	transcript_id "sch_g138.t1"; gene_id "sch_g138";
ChrI	AUGUSTUS	CDS	338939	341272	0.99	-	0	transcript_id "sch_g138.t1"; gene_id "sch_g138";
ChrI	AUGUSTUS	start_codon	341270	341272	.	-	0	transcript_id "sch_g138.t1"; gene_id "sch_g138";
ChrI	AUGUSTUS	stop_codon	338939	338941	.	-	0	transcript_id "sch_g138.t1"; gene_id "sch_g138";
ChrI	AUGUSTUS	gene	342945	343847	.	-	.	gene_id "sch_g139"; gene_biotype "protein_coding"; gene_source "augustus"; gene_name "MP65"; go_terms "GO:0000003,GO:0000746,GO:0000747,GO:0003674,GO:0003824,GO:0004553,GO:0005575,GO:0005576,GO:0005618,GO:0005622,GO:0005623,GO:0005737,GO:0005783,GO:0006950,GO:0007154,GO:0007155,GO:0008150,GO:0009267,GO:0009268,GO:0009277,GO:0009405,GO:0009605,GO:0009607,GO:0009628,GO:0009986,GO:0009987,GO:0009991…
ChrI	AUGUSTUS	transcript	342945	343847	1	-	.	transcript_id "sch_g139.t1"; gene_id "sch_g139"; transcript_biotype "protein_coding"; transcript_source "augustus"; transcript_name "MP65";
ChrI	AUGUSTUS	exon	342945	343847	.	-	.	transcript_id "sch_g139.t1"; gene_id "sch_g139";
ChrI	AUGUSTUS	CDS	342945	343847	1	-	0	transcript_id "sch_g139.t1"; gene_id "sch_g139";
ChrI	AUGUSTUS	start_codon	343845	343847	.	-	0	transcript_id "sch_g139.t1"; gene_id "sch_g139";
ChrI	AUGUSTUS	stop_codon	342945	342947	.	-	0	transcript_id "sch_g139.t1"; gene_id "sch_g139";
ChrI	AUGUSTUS	gene	345133	345738	.	-	.	gene_id "sch_g140"; gene_biotype "protein_coding"; gene_source "augustus"; go_terms "GO:0000166,GO:0000785,GO:0000792,GO:0003674,GO:0003824,GO:0003955,GO:0005488,GO:0005575,GO:0005622,GO:0005623,GO:0005694,GO:0005737,GO:0005886,GO:0006325,GO:0006342,GO:0006355,GO:0006996,GO:0008150,GO:0008152,GO:0009889,GO:0009890,GO:0009892,GO:0009987,GO:0010181,GO:0010468,GO:0010556,GO:0010558,GO:0010605,GO:001…
ChrI	AUGUSTUS	transcript	345133	345738	0.98	-	.	transcript_id "sch_g140.t1"; gene_id "sch_g140"; transcript_biotype "protein_coding"; transcript_source "augustus";
ChrI	AUGUSTUS	exon	345133	345738	.	-	.	transcript_id "sch_g140.t1"; gene_id "sch_g140";
ChrI	AUGUSTUS	CDS	345133	345738	0.98	-	0	transcript_id "sch_g140.t1"; gene_id "sch_g140";
ChrI	AUGUSTUS	start_codon	345736	345738	.	-	0	transcript_id "sch_g140.t1"; gene_id "sch_g140";
ChrI	AUGUSTUS	stop_codon	345133	345135	.	-	0	transcript_id "sch_g140.t1"; gene_id "sch_g140";
ChrI	AUGUSTUS	gene	348715	350238	.	+	.	gene_id "sch_g141"; gene_biotype "protein_coding"; gene_source "augustus"; gene_name "WSC2"; go_terms "GO:0000322,GO:0000323,GO:0000324,GO:0003674,GO:0004888,GO:0005575,GO:0005622,GO:0005623,GO:0005737,GO:0005773,GO:0005933,GO:0005937,GO:0006914,GO:0006950,GO:0007154,GO:0007165,GO:0007264,GO:0007265,GO:0007266,GO:0008150,GO:0008152,GO:0009056,GO:0009266,GO:0009408,GO:0009628,GO:0009987,GO:0016043…
ChrI	AUGUSTUS	transcript	348715	350238	0.46	+	.	transcript_id "sch_g141.t1"; gene_id "sch_g141"; transcript_biotype "protein_coding"; transcript_source "augustus"; transcript_name "WSC2";
ChrI	AUGUSTUS	exon	348715	350238	.	+	.	transcript_id "sch_g141.t1"; gene_id "sch_g141";
ChrI	AUGUSTUS	CDS	348715	350238	0.46	+	0	transcript_id "sch_g141.t1"; gene_id "sch_g141";
ChrI	AUGUSTUS	start_codon	348715	348717	.	+	0	transcript_id "sch_g141.t1"; gene_id "sch_g141";
ChrI	AUGUSTUS	stop_codon	350236	350238	.	+	0	transcript_id "sch_g141.t1"; gene_id "sch_g141";
ChrI	AUGUSTUS	gene	350537	353293	.	-	.	gene_id "sch_g142"; gene_biotype "protein_coding"; gene_source "augustus"; gene_name "rec8"; go_terms "GO:0000003,GO:0000228,GO:0000280,GO:0000775,GO:0000776,GO:0000777,GO:0000778,GO:0000779,GO:0000780,GO:0000785,GO:0000790,GO:0000792,GO:0000793,GO:0000794,GO:0000798,GO:0000819,GO:0000939,GO:0000941,GO:0003674,GO:0003682,GO:0005488,GO:0005575,GO:0005622,GO:0005623,GO:0005634,GO:0005694,GO:0005720…
ChrI	AUGUSTUS	transcript	350537	353293	0.99	-	.	transcript_id "sch_g142.t1"; gene_id "sch_g142"; transcript_biotype "protein_coding"; transcript_source "augustus"; transcript_name "rec8";
ChrI	AUGUSTUS	exon	350537	353293	.	-	.	transcript_id "sch_g142.t1"; gene_id "sch_g142";
ChrI	AUGUSTUS	CDS	350537	353293	0.99	-	0	transcript_id "sch_g142.t1"; gene_id "sch_g142";
ChrI	AUGUSTUS	start_codon	353291	353293	.	-	0	transcript_id "sch_g142.t1"; gene_id "sch_g142";
ChrI	AUGUSTUS	stop_codon	350537	350539	.	-	0	transcript_id "sch_g142.t1"; gene_id "sch_g142";
ChrI	AUGUSTUS	gene	354048	355112	.	-	.	gene_id "sch_g143"; gene_biotype "protein_coding"; gene_source "augustus"; go_terms "GO:0000228,GO:0000785,GO:0000790,GO:0003674,GO:0005488,GO:0005515,GO:0005575,GO:0005622,GO:0005623,GO:0005634,GO:0005694,GO:0006325,GO:0006338,GO:0006355,GO:0006357,GO:0006996,GO:0008150,GO:0009889,GO:0009987,GO:0010468,GO:0010556,GO:0016043,GO:0019219,GO:0019222,GO:0031323,GO:0031326,GO:0031974,GO:0031981,GO:003…
ChrI	AUGUSTUS	transcript	354048	355112	0.78	-	.	transcript_id "sch_g143.t1"; gene_id "sch_g143"; transcript_biotype "protein_coding"; transcript_source "augustus";
ChrI	AUGUSTUS	exon	354048	354929	.	-	.	transcript_id "sch_g143.t1"; gene_id "sch_g143";
ChrI	AUGUSTUS	exon	355008	355112	.	-	.	transcript_id "sch_g143.t1"; gene_id "sch_g143";
ChrI	AUGUSTUS	CDS	354048	354929	0.99	-	0	transcript_id "sch_g143.t1"; gene_id "sch_g143";
ChrI	AUGUSTUS	CDS	355008	355112	0.79	-	0	transcript_id "sch_g143.t1"; gene_id "sch_g143";
ChrI	AUGUSTUS	start_codon	355110	355112	.	-	0	transcript_id "sch_g143.t1"; gene_id "sch_g143";
ChrI	AUGUSTUS	stop_codon	354048	354050	.	-	0	transcript_id "sch_g143.t1"; gene_id "sch_g143";
ChrI	AUGUSTUS	intron	354930	355007	1	-	.	transcript_id "sch_g143.t1"; gene_id "sch_g143";
ChrI	AUGUSTUS	gene	355955	356735	.	-	.	gene_id "sch_g144"; gene_biotype "protein_coding"; gene_source "augustus"; gene_name "RPB5"; go_terms "GO:0000428,GO:0005575,GO:0005622,GO:0005623,GO:0005634,GO:0005654,GO:0005665,GO:0005666,GO:0005730,GO:0005736,GO:0006139,GO:0006351,GO:0006360,GO:0006366,GO:0006383,GO:0006399,GO:0006725,GO:0006807,GO:0008150,GO:0008152,GO:0009058,GO:0009059,GO:0009304,GO:0009987,GO:0010467,GO:0016070,GO:0016591…
ChrI	AUGUSTUS	transcript	355955	356735	0.6	-	.	transcript_id "sch_g144.t1"; gene_id "sch_g144"; transcript_biotype "protein_coding"; transcript_source "augustus"; transcript_name "RPB5";
ChrI	AUGUSTUS	exon	355955	356524	.	-	.	transcript_id "sch_g144.t1"; gene_id "sch_g144";
ChrI	AUGUSTUS	exon	356661	356735	.	-	.	transcript_id "sch_g144.t1"; gene_id "sch_g144";
ChrI	AUGUSTUS	CDS	355955	356524	0.87	-	0	transcript_id "sch_g144.t1"; gene_id "sch_g144";
ChrI	AUGUSTUS	CDS	356661	356735	0.66	-	0	transcript_id "sch_g144.t1"; gene_id "sch_g144";
ChrI	AUGUSTUS	start_codon	356733	356735	.	-	0	transcript_id "sch_g144.t1"; gene_id "sch_g144";
ChrI	AUGUSTUS	stop_codon	355955	355957	.	-	0	transcript_id "sch_g144.t1"; gene_id "sch_g144";
ChrI	AUGUSTUS	intron	356525	356660	1	-	.	transcript_id "sch_g144.t1"; gene_id "sch_g144";
ChrI	AUGUSTUS	gene	359449	362151	.	-	.	gene_id "sch_g145"; gene_biotype "protein_coding"; gene_source "augustus"; gene_name "AZF1"; go_terms "GO:0000976,GO:0000977,GO:0000978,GO:0000981,GO:0000982,GO:0000987,GO:0001012,GO:0001067,GO:0001077,GO:0001228,GO:0003674,GO:0003676,GO:0003677,GO:0003690,GO:0003700,GO:0005488,GO:0005575,GO:0005622,GO:0005623,GO:0005634,GO:0005737,GO:0005829,GO:0006139,GO:0006351,GO:0006355,GO:0006357,GO:0006366…
ChrI	AUGUSTUS	transcript	359449	362151	0.99	-	.	transcript_id "sch_g145.t1"; gene_id "sch_g145"; transcript_biotype "protein_coding"; transcript_source "augustus"; transcript_name "AZF1";
ChrI	AUGUSTUS	exon	359449	362151	.	-	.	transcript_id "sch_g145.t1"; gene_id "sch_g145";
ChrI	AUGUSTUS	CDS	359449	362151	0.99	-	0	transcript_id "sch_g145.t1"; gene_id "sch_g145";
ChrI	AUGUSTUS	start_codon	362149	362151	.	-	0	transcript_id "sch_g145.t1"; gene_id "sch_g145";
ChrI	AUGUSTUS	stop_codon	359449	359451	.	-	0	transcript_id "sch_g145.t1"; gene_id "sch_g145";
ChrI	AUGUSTUS	gene	363100	367374	.	-	.	gene_id "sch_g146"; gene_biotype "protein_coding"; gene_source "augustus";
ChrI	AUGUSTUS	transcript	363100	367374	0.9	-	.	transcript_id "sch_g146.t1"; gene_id "sch_g146"; transcript_biotype "protein_coding"; transcript_source "augustus";
ChrI	AUGUSTUS	exon	363100	367374	.	-	.	transcript_id "sch_g146.t1"; gene_id "sch_g146";
ChrI	AUGUSTUS	CDS	363100	367374	0.9	-	0	transcript_id "sch_g146.t1"; gene_id "sch_g146";
ChrI	AUGUSTUS	start_codon	367372	367374	.	-	0	transcript_id "sch_g146.t1"; gene_id "sch_g146";
ChrI	AUGUSTUS	stop_codon	363100	363102	.	-	0	transcript_id "sch_g146.t1"; gene_id "sch_g146";
ChrI	AUGUSTUS	gene	368088	368690	.	-	.	gene_id "sch_g147"; gene_biotype "protein_coding"; gene_source "augustus"; gene_name "NRG1"; go_terms "GO:0000003,GO:0000122,GO:0000429,GO:0000430,GO:0000433,GO:0000976,GO:0000977,GO:0000978,GO:0000981,GO:0000982,GO:0000987,GO:0000988,GO:0000989,GO:0001012,GO:0001067,GO:0001076,GO:0001078,GO:0001085,GO:0001103,GO:0001191,GO:0001227,GO:0001410,GO:0002831,GO:0002832,GO:0003674,GO:0003676,GO:0003677…
ChrI	AUGUSTUS	transcript	368088	368690	0.57	-	.	transcript_id "sch_g147.t1"; gene_id "sch_g147"; transcript_biotype "protein_coding"; transcript_source "augustus"; transcript_name "NRG1";
ChrI	AUGUSTUS	exon	368088	368690	.	-	.	transcript_id "sch_g147.t1"; gene_id "sch_g147";
ChrI	AUGUSTUS	CDS	368088	368690	0.57	-	0	transcript_id "sch_g147.t1"; gene_id "sch_g147";
ChrI	AUGUSTUS	start_codon	368688	368690	.	-	0	transcript_id "sch_g147.t1"; gene_id "sch_g147";
ChrI	AUGUSTUS	stop_codon	368088	368090	.	-	0	transcript_id "sch_g147.t1"; gene_id "sch_g147";
ChrI	AUGUSTUS	gene	371857	373485	.	+	.	gene_id "sch_g148"; gene_biotype "protein_coding"; gene_source "augustus"; gene_name "ICL2"; go_terms "GO:0003674,GO:0003824,GO:0005575,GO:0005622,GO:0005623,GO:0005737,GO:0005739,GO:0005759,GO:0006082,GO:0006629,GO:0006631,GO:0008150,GO:0008152,GO:0009056,GO:0009062,GO:0009987,GO:0016042,GO:0016054,GO:0016829,GO:0016830,GO:0016833,GO:0016999,GO:0017001,GO:0017144,GO:0019541,GO:0019543,GO:0019626…
ChrI	AUGUSTUS	transcript	371857	373485	0.87	+	.	transcript_id "sch_g148.t1"; gene_id "sch_g148"; transcript_biotype "protein_coding"; transcript_source "augustus"; transcript_name "ICL2";
ChrI	AUGUSTUS	exon	371857	373485	.	+	.	transcript_id "sch_g148.t1"; gene_id "sch_g148";
ChrI	AUGUSTUS	CDS	371857	373485	0.87	+	0	transcript_id "sch_g148.t1"; gene_id "sch_g148";
ChrI	AUGUSTUS	start_codon	371857	371859	.	+	0	transcript_id "sch_g148.t1"; gene_id "sch_g148";
ChrI	AUGUSTUS	stop_codon	373483	373485	.	+	0	transcript_id "sch_g148.t1"; gene_id "sch_g148";
ChrI	AUGUSTUS	gene	374005	375528	.	-	.	gene_id "sch_g149"; gene_biotype "protein_coding"; gene_source "augustus"; gene_name "PDH1"; go_terms "GO:0003674,GO:0003824,GO:0005575,GO:0005622,GO:0005623,GO:0005737,GO:0005739,GO:0005740,GO:0005741,GO:0006082,GO:0006629,GO:0006631,GO:0008150,GO:0008152,GO:0009987,GO:0016020,GO:0016829,GO:0016835,GO:0016836,GO:0016999,GO:0017144,GO:0019541,GO:0019679,GO:0019752,GO:0019867,GO:0031090,GO:0031966…
ChrI	AUGUSTUS	transcript	374005	375528	0.96	-	.	transcript_id "sch_g149.t1"; gene_id "sch_g149"; transcript_biotype "protein_coding"; transcript_source "augustus"; transcript_name "PDH1";
ChrI	AUGUSTUS	exon	374005	375528	.	-	.	transcript_id "sch_g149.t1"; gene_id "sch_g149";
ChrI	AUGUSTUS	CDS	374005	375528	0.96	-	0	transcript_id "sch_g149.t1"; gene_id "sch_g149";
ChrI	AUGUSTUS	start_codon	375526	375528	.	-	0	transcript_id "sch_g149.t1"; gene_id "sch_g149";
ChrI	AUGUSTUS	stop_codon	374005	374007	.	-	0	transcript_id "sch_g149.t1"; gene_id "sch_g149";
ChrI	AUGUSTUS	gene	376079	377476	.	+	.	gene_id "sch_g150"; gene_biotype "protein_coding"; gene_source "augustus"; gene_name "CIT3"; go_terms "GO:0003674,GO:0003824,GO:0004108,GO:0005575,GO:0005622,GO:0005623,GO:0005737,GO:0005739,GO:0005759,GO:0006082,GO:0006091,GO:0006099,GO:0006101,GO:0006629,GO:0006631,GO:0006725,GO:0008150,GO:0008152,GO:0009056,GO:0009058,GO:0009060,GO:0009062,GO:0009403,GO:0009404,GO:0009987,GO:0015980,GO:0016042…
ChrI	AUGUSTUS	transcript	376079	377476	1	+	.	transcript_id "sch_g150.t1"; gene_id "sch_g150"; transcript_biotype "protein_coding"; transcript_source "augustus"; transcript_name "CIT3";
ChrI	AUGUSTUS	exon	376079	377476	.	+	.	transcript_id "sch_g150.t1"; gene_id "sch_g150";
ChrI	AUGUSTUS	CDS	376079	377476	1	+	0	transcript_id "sch_g150.t1"; gene_id "sch_g150";
ChrI	AUGUSTUS	start_codon	376079	376081	.	+	0	transcript_id "sch_g150.t1"; gene_id "sch_g150";
ChrI	AUGUSTUS	stop_codon	377474	377476	.	+	0	transcript_id "sch_g150.t1"; gene_id "sch_g150";
ChrI	AUGUSTUS	gene	377826	379319	.	+	.	gene_id "sch_g151"; gene_biotype "protein_coding"; gene_source "augustus"; go_terms "-"; cog_category "G";
ChrI	AUGUSTUS	transcript	377826	379319	0.92	+	.	transcript_id "sch_g151.t1"; gene_id "sch_g151"; transcript_biotype "protein_coding"; transcript_source "augustus";
ChrI	AUGUSTUS	exon	377826	379319	.	+	.	transcript_id "sch_g151.t1"; gene_id "sch_g151";
ChrI	AUGUSTUS	CDS	377826	379319	0.92	+	0	transcript_id "sch_g151.t1"; gene_id "sch_g151";
ChrI	AUGUSTUS	start_codon	377826	377828	.	+	0	transcript_id "sch_g151.t1"; gene_id "sch_g151";
ChrI	AUGUSTUS	stop_codon	379317	379319	.	+	0	transcript_id "sch_g151.t1"; gene_id "sch_g151";
ChrI	AUGUSTUS	gene	379970	382597	.	-	.	gene_id "sch_g152"; gene_biotype "protein_coding"; gene_source "augustus"; go_terms "-"; cog_category "O";
ChrI	AUGUSTUS	transcript	379970	382597	1	-	.	transcript_id "sch_g152.t1"; gene_id "sch_g152"; transcript_biotype "protein_coding"; transcript_source "augustus";
ChrI	AUGUSTUS	exon	379970	382597	.	-	.	transcript_id "sch_g152.t1"; gene_id "sch_g152";
ChrI	AUGUSTUS	CDS	379970	382597	1	-	0	transcript_id "sch_g152.t1"; gene_id "sch_g152";
ChrI	AUGUSTUS	start_codon	382595	382597	.	-	0	transcript_id "sch_g152.t1"; gene_id "sch_g152";
ChrI	AUGUSTUS	stop_codon	379970	379972	.	-	0	transcript_id "sch_g152.t1"; gene_id "sch_g152";
ChrI	AUGUSTUS	gene	382970	385226	.	+	.	gene_id "sch_g153"; gene_biotype "protein_coding"; gene_source "augustus"; gene_name "VPS62"; go_terms "GO:0000322,GO:0000323,GO:0000324,GO:0000329,GO:0005575,GO:0005622,GO:0005623,GO:0005737,GO:0005773,GO:0005774,GO:0005783,GO:0006605,GO:0006623,GO:0006810,GO:0006886,GO:0007034,GO:0008104,GO:0008150,GO:0012505,GO:0015031,GO:0015833,GO:0016020,GO:0031090,GO:0033036,GO:0033365,GO:0034613,GO:004288…
ChrI	AUGUSTUS	transcript	382970	385226	0.57	+	.	transcript_id "sch_g153.t1"; gene_id "sch_g153"; transcript_biotype "protein_coding"; transcript_source "augustus"; transcript_name "VPS62";
ChrI	AUGUSTUS	exon	382970	384272	.	+	.	transcript_id "sch_g153.t1"; gene_id "sch_g153";
ChrI	AUGUSTUS	exon	384709	385226	.	+	.	transcript_id "sch_g153.t1"; gene_id "sch_g153";
ChrI	AUGUSTUS	CDS	382970	384272	0.8	+	0	transcript_id "sch_g153.t1"; gene_id "sch_g153";
ChrI	AUGUSTUS	CDS	384709	385226	0.57	+	2	transcript_id "sch_g153.t1"; gene_id "sch_g153";
ChrI	AUGUSTUS	start_codon	382970	382972	.	+	0	transcript_id "sch_g153.t1"; gene_id "sch_g153";
ChrI	AUGUSTUS	stop_codon	385224	385226	.	+	0	transcript_id "sch_g153.t1"; gene_id "sch_g153";
ChrI	AUGUSTUS	intron	384273	384708	0.57	+	.	transcript_id "sch_g153.t1"; gene_id "sch_g153";
ChrI	AUGUSTUS	gene	385417	387888	.	-	.	gene_id "sch_g154"; gene_biotype "protein_coding"; gene_source "augustus"; gene_name "bglA"; go_terms "GO:0003674,GO:0003824,GO:0004553,GO:0005575,GO:0005622,GO:0005623,GO:0005975,GO:0008150,GO:0008152,GO:0009056,GO:0009987,GO:0015926,GO:0016052,GO:0016787,GO:0016798,GO:0044237,GO:0044238,GO:0044248,GO:0044262,GO:0044275,GO:0044464,GO:0071704,GO:1901575"; cog_category "G";
ChrI	AUGUSTUS	transcript	385417	387888	0.66	-	.	transcript_id "sch_g154.t1"; gene_id "sch_g154"; transcript_biotype "protein_coding"; transcript_source "augustus"; transcript_name "bglA";
ChrI	AUGUSTUS	exon	385417	387888	.	-	.	transcript_id "sch_g154.t1"; gene_id "sch_g154";
ChrI	AUGUSTUS	CDS	385417	387888	0.66	-	0	transcript_id "sch_g154.t1"; gene_id "sch_g154";
ChrI	AUGUSTUS	start_codon	387886	387888	.	-	0	transcript_id "sch_g154.t1"; gene_id "sch_g154";
ChrI	AUGUSTUS	stop_codon	385417	385419	.	-	0	transcript_id "sch_g154.t1"; gene_id "sch_g154";
ChrI	AUGUSTUS	gene	388810	391731	.	-	.	gene_id "sch_g155"; gene_biotype "protein_coding"; gene_source "augustus"; go_terms "GO:0000932,GO:0002181,GO:0002183,GO:0003674,GO:0003676,GO:0003723,GO:0003729,GO:0003743,GO:0005198,GO:0005488,GO:0005515,GO:0005575,GO:0005622,GO:0005623,GO:0005634,GO:0005737,GO:0005739,GO:0006412,GO:0006413,GO:0006518,GO:0006807,GO:0006996,GO:0008135,GO:0008150,GO:0008152,GO:0009058,GO:0009059,GO:0009987,GO:001…
ChrI	AUGUSTUS	transcript	388810	391731	0.98	-	.	transcript_id "sch_g155.t1"; gene_id "sch_g155"; transcript_biotype "protein_coding"; transcript_source "augustus";
ChrI	AUGUSTUS	exon	388810	391731	.	-	.	transcript_id "sch_g155.t1"; gene_id "sch_g155";
ChrI	AUGUSTUS	CDS	388810	391731	0.98	-	0	transcript_id "sch_g155.t1"; gene_id "sch_g155";
ChrI	AUGUSTUS	start_codon	391729	391731	.	-	0	transcript_id "sch_g155.t1"; gene_id "sch_g155";
ChrI	AUGUSTUS	stop_codon	388810	388812	.	-	0	transcript_id "sch_g155.t1"; gene_id "sch_g155";
ChrI	AUGUSTUS	gene	392629	393499	.	+	.	gene_id "sch_g156"; gene_biotype "protein_coding"; gene_source "augustus"; go_terms "GO:0000184,GO:0000339,GO:0000340,GO:0000956,GO:0003674,GO:0003676,GO:0003723,GO:0005488,GO:0005575,GO:0005622,GO:0005623,GO:0005846,GO:0006139,GO:0006401,GO:0006402,GO:0006725,GO:0006807,GO:0008150,GO:0008152,GO:0009056,GO:0009057,GO:0009892,GO:0009987,GO:0010468,GO:0010605,GO:0010629,GO:0016070,GO:0016071,GO:001…
ChrI	AUGUSTUS	transcript	392629	393499	1	+	.	transcript_id "sch_g156.t1"; gene_id "sch_g156"; transcript_biotype "protein_coding"; transcript_source "augustus";
ChrI	AUGUSTUS	exon	392629	392637	.	+	.	transcript_id "sch_g156.t1"; gene_id "sch_g156";
ChrI	AUGUSTUS	exon	392711	393499	.	+	.	transcript_id "sch_g156.t1"; gene_id "sch_g156";
ChrI	AUGUSTUS	CDS	392629	392637	1	+	0	transcript_id "sch_g156.t1"; gene_id "sch_g156";
ChrI	AUGUSTUS	CDS	392711	393499	1	+	0	transcript_id "sch_g156.t1"; gene_id "sch_g156";
ChrI	AUGUSTUS	start_codon	392629	392631	.	+	0	transcript_id "sch_g156.t1"; gene_id "sch_g156";
ChrI	AUGUSTUS	stop_codon	393497	393499	.	+	0	transcript_id "sch_g156.t1"; gene_id "sch_g156";
ChrI	AUGUSTUS	intron	392638	392710	1	+	.	transcript_id "sch_g156.t1"; gene_id "sch_g156";
ChrI	AUGUSTUS	gene	393626	395662	.	-	.	gene_id "sch_g157"; gene_biotype "protein_coding"; gene_source "augustus";
ChrI	AUGUSTUS	transcript	393626	395662	1	-	.	transcript_id "sch_g157.t1"; gene_id "sch_g157"; transcript_biotype "protein_coding"; transcript_source "augustus";
ChrI	AUGUSTUS	exon	393626	395662	.	-	.	transcript_id "sch_g157.t1"; gene_id "sch_g157";
ChrI	AUGUSTUS	CDS	393626	395662	1	-	0	transcript_id "sch_g157.t1"; gene_id "sch_g157";
ChrI	AUGUSTUS	start_codon	395660	395662	.	-	0	transcript_id "sch_g157.t1"; gene_id "sch_g157";
ChrI	AUGUSTUS	stop_codon	393626	393628	.	-	0	transcript_id "sch_g157.t1"; gene_id "sch_g157";
ChrI	AUGUSTUS	gene	396093	397096	.	-	.	gene_id "sch_g158"; gene_biotype "protein_coding"; gene_source "augustus"; gene_name "RPL11"; go_terms "GO:0000027,GO:0002181,GO:0003674,GO:0003676,GO:0003723,GO:0003735,GO:0005198,GO:0005488,GO:0005575,GO:0005622,GO:0005623,GO:0005737,GO:0005829,GO:0005840,GO:0006412,GO:0006518,GO:0006807,GO:0006996,GO:0008150,GO:0008152,GO:0009058,GO:0009059,GO:0009987,GO:0010467,GO:0015934,GO:0015935,GO:001604…
ChrI	AUGUSTUS	transcript	396093	397096	1	-	.	transcript_id "sch_g158.t1"; gene_id "sch_g158"; transcript_biotype "protein_coding"; transcript_source "augustus"; transcript_name "RPL11";
ChrI	AUGUSTUS	exon	396093	396620	.	-	.	transcript_id "sch_g158.t1"; gene_id "sch_g158";
ChrI	AUGUSTUS	exon	397094	397096	.	-	.	transcript_id "sch_g158.t1"; gene_id "sch_g158";
ChrI	AUGUSTUS	CDS	396093	396620	1	-	0	transcript_id "sch_g158.t1"; gene_id "sch_g158";
ChrI	AUGUSTUS	CDS	397094	397096	1	-	0	transcript_id "sch_g158.t1"; gene_id "sch_g158";
ChrI	AUGUSTUS	start_codon	397094	397096	.	-	0	transcript_id "sch_g158.t1"; gene_id "sch_g158";
ChrI	AUGUSTUS	stop_codon	396093	396095	.	-	0	transcript_id "sch_g158.t1"; gene_id "sch_g158";
ChrI	AUGUSTUS	intron	396621	397093	1	-	.	transcript_id "sch_g158.t1"; gene_id "sch_g158";
ChrI	AUGUSTUS	gene	397853	398383	.	-	.	gene_id "sch_g159"; gene_biotype "protein_coding"; gene_source "augustus"; go_terms "-"; cog_category "S";
ChrI	AUGUSTUS	transcript	397853	398383	1	-	.	transcript_id "sch_g159.t1"; gene_id "sch_g159"; transcript_biotype "protein_coding"; transcript_source "augustus";
ChrI	AUGUSTUS	exon	397853	398383	.	-	.	transcript_id "sch_g159.t1"; gene_id "sch_g159";
ChrI	AUGUSTUS	CDS	397853	398383	1	-	0	transcript_id "sch_g159.t1"; gene_id "sch_g159";
ChrI	AUGUSTUS	start_codon	398381	398383	.	-	0	transcript_id "sch_g159.t1"; gene_id "sch_g159";
ChrI	AUGUSTUS	stop_codon	397853	397855	.	-	0	transcript_id "sch_g159.t1"; gene_id "sch_g159";
ChrI	AUGUSTUS	gene	398965	400401	.	-	.	gene_id "sch_g160"; gene_biotype "protein_coding"; gene_source "augustus"; gene_name "ERT1"; go_terms "GO:0000122,GO:0000429,GO:0000436,GO:0000437,GO:0000976,GO:0000977,GO:0000981,GO:0000982,GO:0001012,GO:0001067,GO:0001078,GO:0001227,GO:0003674,GO:0003676,GO:0003677,GO:0003690,GO:0003700,GO:0005488,GO:0005575,GO:0005622,GO:0005623,GO:0005634,GO:0005737,GO:0006109,GO:0006111,GO:0006355,GO:0006357…
ChrI	AUGUSTUS	transcript	398965	400401	0.51	-	.	transcript_id "sch_g160.t1"; gene_id "sch_g160"; transcript_biotype "protein_coding"; transcript_source "augustus"; transcript_name "ERT1";
ChrI	AUGUSTUS	exon	398965	400401	.	-	.	transcript_id "sch_g160.t1"; gene_id "sch_g160";
ChrI	AUGUSTUS	CDS	398965	400401	0.51	-	0	transcript_id "sch_g160.t1"; gene_id "sch_g160";
ChrI	AUGUSTUS	start_codon	400399	400401	.	-	0	transcript_id "sch_g160.t1"; gene_id "sch_g160";
ChrI	AUGUSTUS	stop_codon	398965	398967	.	-	0	transcript_id "sch_g160.t1"; gene_id "sch_g160";
ChrI	AUGUSTUS	gene	401509	402819	.	+	.	gene_id "sch_g161"; gene_biotype "protein_coding"; gene_source "augustus"; gene_name "VPS4"; go_terms "GO:0000166,GO:0002790,GO:0003674,GO:0003824,GO:0005488,GO:0005515,GO:0005524,GO:0005575,GO:0005622,GO:0005623,GO:0005634,GO:0005737,GO:0005768,GO:0005783,GO:0006508,GO:0006511,GO:0006605,GO:0006623,GO:0006629,GO:0006807,GO:0006810,GO:0006886,GO:0006900,GO:0006914,GO:0006996,GO:0006997,GO:0006998…
ChrI	AUGUSTUS	transcript	401509	402819	1	+	.	transcript_id "sch_g161.t1"; gene_id "sch_g161"; transcript_biotype "protein_coding"; transcript_source "augustus"; transcript_name "VPS4";
ChrI	AUGUSTUS	exon	401509	402819	.	+	.	transcript_id "sch_g161.t1"; gene_id "sch_g161";
ChrI	AUGUSTUS	CDS	401509	402819	1	+	0	transcript_id "sch_g161.t1"; gene_id "sch_g161";
ChrI	AUGUSTUS	start_codon	401509	401511	.	+	0	transcript_id "sch_g161.t1"; gene_id "sch_g161";
ChrI	AUGUSTUS	stop_codon	402817	402819	.	+	0	transcript_id "sch_g161.t1"; gene_id "sch_g161";
ChrI	AUGUSTUS	gene	403608	405251	.	-	.	gene_id "sch_g162"; gene_biotype "protein_coding"; gene_source "augustus"; gene_name "ITR1"; go_terms "GO:0000139,GO:0000322,GO:0000323,GO:0000324,GO:0000329,GO:0003674,GO:0005215,GO:0005351,GO:0005355,GO:0005365,GO:0005402,GO:0005575,GO:0005622,GO:0005623,GO:0005737,GO:0005773,GO:0005774,GO:0005794,GO:0005886,GO:0006810,GO:0006811,GO:0006812,GO:0007124,GO:0008150,GO:0008324,GO:0008643,GO:0008645…
ChrI	AUGUSTUS	transcript	403608	405251	1	-	.	transcript_id "sch_g162.t1"; gene_id "sch_g162"; transcript_biotype "protein_coding"; transcript_source "augustus"; transcript_name "ITR1";
ChrI	AUGUSTUS	exon	403608	405251	.	-	.	transcript_id "sch_g162.t1"; gene_id "sch_g162";
ChrI	AUGUSTUS	CDS	403608	405251	1	-	0	transcript_id "sch_g162.t1"; gene_id "sch_g162";
ChrI	AUGUSTUS	start_codon	405249	405251	.	-	0	transcript_id "sch_g162.t1"; gene_id "sch_g162";
ChrI	AUGUSTUS	stop_codon	403608	403610	.	-	0	transcript_id "sch_g162.t1"; gene_id "sch_g162";
ChrI	AUGUSTUS	gene	406385	408100	.	-	.	gene_id "sch_g163"; gene_biotype "protein_coding"; gene_source "augustus"; gene_name "MSE1"; go_terms "GO:0000166,GO:0000959,GO:0003674,GO:0003824,GO:0004812,GO:0004818,GO:0005488,GO:0005524,GO:0005575,GO:0005622,GO:0005623,GO:0005737,GO:0005739,GO:0006082,GO:0006139,GO:0006399,GO:0006412,GO:0006418,GO:0006424,GO:0006518,GO:0006520,GO:0006725,GO:0006807,GO:0008144,GO:0008150,GO:0008152,GO:0009058…
ChrI	AUGUSTUS	transcript	406385	408100	0.96	-	.	transcript_id "sch_g163.t1"; gene_id "sch_g163"; transcript_biotype "protein_coding"; transcript_source "augustus"; transcript_name "MSE1";
ChrI	AUGUSTUS	exon	406385	408100	.	-	.	transcript_id "sch_g163.t1"; gene_id "sch_g163";
ChrI	AUGUSTUS	CDS	406385	408100	0.96	-	0	transcript_id "sch_g163.t1"; gene_id "sch_g163";
ChrI	AUGUSTUS	start_codon	408098	408100	.	-	0	transcript_id "sch_g163.t1"; gene_id "sch_g163";
ChrI	AUGUSTUS	stop_codon	406385	406387	.	-	0	transcript_id "sch_g163.t1"; gene_id "sch_g163";
ChrI	AUGUSTUS	gene	408465	410433	.	-	.	gene_id "sch_g164"; gene_biotype "protein_coding"; gene_source "augustus"; gene_name "EDC3"; go_terms "GO:0000932,GO:0000956,GO:0003674,GO:0003676,GO:0003723,GO:0003729,GO:0005488,GO:0005575,GO:0005622,GO:0005623,GO:0005634,GO:0005737,GO:0006139,GO:0006401,GO:0006402,GO:0006725,GO:0006807,GO:0006996,GO:0008150,GO:0008152,GO:0009056,GO:0009057,GO:0009892,GO:0009893,GO:0009894,GO:0009896,GO:0009987…
ChrI	AUGUSTUS	transcript	408465	410334	0.89	-	.	transcript_id "sch_g164.t1"; gene_id "sch_g164"; transcript_biotype "protein_coding"; transcript_source "augustus"; transcript_name "EDC3";
ChrI	AUGUSTUS	exon	408465	410254	.	-	.	transcript_id "sch_g164.t1"; gene_id "sch_g164";
ChrI	AUGUSTUS	exon	410325	410334	.	-	.	transcript_id "sch_g164.t1"; gene_id "sch_g164";
ChrI	AUGUSTUS	CDS	408465	410254	0.98	-	2	transcript_id "sch_g164.t1"; gene_id "sch_g164";
ChrI	AUGUSTUS	CDS	410325	410334	0.91	-	0	transcript_id "sch_g164.t1"; gene_id "sch_g164";
ChrI	AUGUSTUS	start_codon	410332	410334	.	-	0	transcript_id "sch_g164.t1"; gene_id "sch_g164";
ChrI	AUGUSTUS	stop_codon	408465	408467	.	-	0	transcript_id "sch_g164.t1"; gene_id "sch_g164";
ChrI	AUGUSTUS	intron	410255	410324	1	-	.	transcript_id "sch_g164.t1"; gene_id "sch_g164";
ChrI	GeneMark.hmm3	transcript	408465	410433	.	-	.	transcript_id "sch_g164.t2"; gene_id "sch_g164"; transcript_biotype "protein_coding"; transcript_source "augustus"; transcript_name "EDC3";
ChrI	GeneMark.hmm3	exon	408465	410254	0	-	.	transcript_id "sch_g164.t2"; gene_id "sch_g164";
ChrI	GeneMark.hmm3	exon	410325	410433	0	-	.	transcript_id "sch_g164.t2"; gene_id "sch_g164";
ChrI	GeneMark.hmm3	CDS	408465	410254	.	-	2	transcript_id "sch_g164.t2"; gene_id "sch_g164";
ChrI	GeneMark.hmm3	CDS	410325	410433	.	-	0	transcript_id "sch_g164.t2"; gene_id "sch_g164";
ChrI	GeneMark.hmm3	start_codon	410431	410433	.	-	0	transcript_id "sch_g164.t2"; gene_id "sch_g164";
ChrI	GeneMark.hmm3	stop_codon	408465	408467	.	-	0	transcript_id "sch_g164.t2"; gene_id "sch_g164";
ChrI	GeneMark.hmm3	intron	410255	410324	.	-	0	transcript_id "sch_g164.t2"; gene_id "sch_g164";
ChrI	AUGUSTUS	gene	410961	411593	.	-	.	gene_id "sch_g165"; gene_biotype "protein_coding"; gene_source "augustus"; gene_name "SLX9"; go_terms "GO:0000054,GO:0000056,GO:0000462,GO:0005575,GO:0005622,GO:0005623,GO:0005634,GO:0005730,GO:0006139,GO:0006364,GO:0006396,GO:0006403,GO:0006405,GO:0006611,GO:0006725,GO:0006807,GO:0006810,GO:0006886,GO:0006913,GO:0008104,GO:0008150,GO:0008152,GO:0009987,GO:0010467,GO:0015031,GO:0015833,GO:0015931…
ChrI	AUGUSTUS	transcript	410961	411593	1	-	.	transcript_id "sch_g165.t1"; gene_id "sch_g165"; transcript_biotype "protein_coding"; transcript_source "augustus"; transcript_name "SLX9";
ChrI	AUGUSTUS	exon	410961	411593	.	-	.	transcript_id "sch_g165.t1"; gene_id "sch_g165";
ChrI	AUGUSTUS	CDS	410961	411593	1	-	0	transcript_id "sch_g165.t1"; gene_id "sch_g165";
ChrI	AUGUSTUS	start_codon	411591	411593	.	-	0	transcript_id "sch_g165.t1"; gene_id "sch_g165";
ChrI	AUGUSTUS	stop_codon	410961	410963	.	-	0	transcript_id "sch_g165.t1"; gene_id "sch_g165";
ChrI	AUGUSTUS	gene	413062	414213	.	+	.	gene_id "sch_g166"; gene_biotype "protein_coding"; gene_source "augustus"; gene_name "CHT2"; go_terms "GO:0000272,GO:0000278,GO:0000281,GO:0000282,GO:0000322,GO:0000323,GO:0000324,GO:0000910,GO:0000920,GO:0001896,GO:0003674,GO:0003824,GO:0004553,GO:0004568,GO:0005488,GO:0005575,GO:0005576,GO:0005618,GO:0005622,GO:0005623,GO:0005634,GO:0005635,GO:0005737,GO:0005773,GO:0005783,GO:0005933,GO:0005935…
ChrI	AUGUSTUS	transcript	413062	414213	0.99	+	.	transcript_id "sch_g166.t1"; gene_id "sch_g166"; transcript_biotype "protein_coding"; transcript_source "augustus"; transcript_name "CHT2";
ChrI	AUGUSTUS	exon	413062	414213	.	+	.	transcript_id "sch_g166.t1"; gene_id "sch_g166";
ChrI	AUGUSTUS	CDS	413062	414213	0.99	+	0	transcript_id "sch_g166.t1"; gene_id "sch_g166";
ChrI	AUGUSTUS	start_codon	413062	413064	.	+	0	transcript_id "sch_g166.t1"; gene_id "sch_g166";
ChrI	AUGUSTUS	stop_codon	414211	414213	.	+	0	transcript_id "sch_g166.t1"; gene_id "sch_g166";
ChrI	AUGUSTUS	gene	414432	414941	.	-	.	gene_id "sch_g167"; gene_biotype "protein_coding"; gene_source "augustus"; go_terms "-"; cog_category "O";
ChrI	AUGUSTUS	transcript	414432	414941	1	-	.	transcript_id "sch_g167.t1"; gene_id "sch_g167"; transcript_biotype "protein_coding"; transcript_source "augustus";
ChrI	AUGUSTUS	exon	414432	414941	.	-	.	transcript_id "sch_g167.t1"; gene_id "sch_g167";
ChrI	AUGUSTUS	CDS	414432	414941	1	-	0	transcript_id "sch_g167.t1"; gene_id "sch_g167";
ChrI	AUGUSTUS	start_codon	414939	414941	.	-	0	transcript_id "sch_g167.t1"; gene_id "sch_g167";
ChrI	AUGUSTUS	stop_codon	414432	414434	.	-	0	transcript_id "sch_g167.t1"; gene_id "sch_g167";
ChrI	AUGUSTUS	gene	415399	416325	.	+	.	gene_id "sch_g168"; gene_biotype "protein_coding"; gene_source "augustus"; gene_name "SLC1"; go_terms "GO:0003674,GO:0003824,GO:0003841,GO:0005575,GO:0005622,GO:0005623,GO:0005737,GO:0005783,GO:0005789,GO:0005811,GO:0006629,GO:0006644,GO:0006650,GO:0006793,GO:0006796,GO:0008150,GO:0008152,GO:0008374,GO:0008610,GO:0008654,GO:0009058,GO:0009987,GO:0012505,GO:0016020,GO:0016411,GO:0016740,GO:0016746…
ChrI	AUGUSTUS	transcript	415399	416325	1	+	.	transcript_id "sch_g168.t1"; gene_id "sch_g168"; transcript_biotype "protein_coding"; transcript_source "augustus"; transcript_name "SLC1";
ChrI	AUGUSTUS	exon	415399	416325	.	+	.	transcript_id "sch_g168.t1"; gene_id "sch_g168";
ChrI	AUGUSTUS	CDS	415399	416325	1	+	0	transcript_id "sch_g168.t1"; gene_id "sch_g168";
ChrI	AUGUSTUS	start_codon	415399	415401	.	+	0	transcript_id "sch_g168.t1"; gene_id "sch_g168";
ChrI	AUGUSTUS	stop_codon	416323	416325	.	+	0	transcript_id "sch_g168.t1"; gene_id "sch_g168";
ChrI	AUGUSTUS	gene	416861	418513	.	-	.	gene_id "sch_g169"; gene_biotype "protein_coding"; gene_source "augustus"; gene_name "MUM2"; go_terms "GO:0000003,GO:0001510,GO:0001558,GO:0003674,GO:0005488,GO:0005515,GO:0005575,GO:0005622,GO:0005623,GO:0005737,GO:0006139,GO:0006259,GO:0006260,GO:0006261,GO:0006279,GO:0006725,GO:0006807,GO:0007049,GO:0008150,GO:0008152,GO:0009058,GO:0009059,GO:0009451,GO:0009987,GO:0010570,GO:0016070,GO:0016071…
ChrI	AUGUSTUS	transcript	416861	418513	0.99	-	.	transcript_id "sch_g169.t1"; gene_id "sch_g169"; transcript_biotype "protein_coding"; transcript_source "augustus"; transcript_name "MUM2";
ChrI	AUGUSTUS	exon	416861	418354	.	-	.	transcript_id "sch_g169.t1"; gene_id "sch_g169";
ChrI	AUGUSTUS	exon	418496	418513	.	-	.	transcript_id "sch_g169.t1"; gene_id "sch_g169";
ChrI	AUGUSTUS	CDS	416861	418354	0.99	-	0	transcript_id "sch_g169.t1"; gene_id "sch_g169";
ChrI	AUGUSTUS	CDS	418496	418513	0.99	-	0	transcript_id "sch_g169.t1"; gene_id "sch_g169";
ChrI	AUGUSTUS	start_codon	418511	418513	.	-	0	transcript_id "sch_g169.t1"; gene_id "sch_g169";
ChrI	AUGUSTUS	stop_codon	416861	416863	.	-	0	transcript_id "sch_g169.t1"; gene_id "sch_g169";
ChrI	AUGUSTUS	intron	418355	418495	0.99	-	.	transcript_id "sch_g169.t1"; gene_id "sch_g169";
ChrI	AUGUSTUS	gene	419772	420800	.	-	.	gene_id "sch_g170"; gene_biotype "protein_coding"; gene_source "augustus"; gene_name "FBP1"; go_terms "GO:0000166,GO:0001558,GO:0003674,GO:0003824,GO:0005488,GO:0005575,GO:0005622,GO:0005623,GO:0005737,GO:0005829,GO:0005975,GO:0005984,GO:0005985,GO:0005986,GO:0005996,GO:0006000,GO:0006002,GO:0006006,GO:0006094,GO:0006109,GO:0006110,GO:0006111,GO:0006140,GO:0006793,GO:0006796,GO:0006950,GO:0007154…
ChrI	AUGUSTUS	transcript	419772	420800	1	-	.	transcript_id "sch_g170.t1"; gene_id "sch_g170"; transcript_biotype "protein_coding"; transcript_source "augustus"; transcript_name "FBP1";
ChrI	AUGUSTUS	exon	419772	420800	.	-	.	transcript_id "sch_g170.t1"; gene_id "sch_g170";
ChrI	AUGUSTUS	CDS	419772	420800	1	-	0	transcript_id "sch_g170.t1"; gene_id "sch_g170";
ChrI	AUGUSTUS	start_codon	420798	420800	.	-	0	transcript_id "sch_g170.t1"; gene_id "sch_g170";
ChrI	AUGUSTUS	stop_codon	419772	419774	.	-	0	transcript_id "sch_g170.t1"; gene_id "sch_g170";
ChrI	AUGUSTUS	gene	422348	424159	.	-	.	gene_id "sch_g171"; gene_biotype "protein_coding"; gene_source "augustus"; gene_name "MPP10"; go_terms "GO:0000447,GO:0000460,GO:0000462,GO:0000466,GO:0000469,GO:0000472,GO:0000478,GO:0000479,GO:0000480,GO:0000966,GO:0000967,GO:0005575,GO:0005622,GO:0005623,GO:0005634,GO:0005730,GO:0005732,GO:0006139,GO:0006364,GO:0006396,GO:0006725,GO:0006807,GO:0008150,GO:0008152,GO:0009987,GO:0010467,GO:001607…
ChrI	AUGUSTUS	transcript	422348	424159	0.44	-	.	transcript_id "sch_g171.t1"; gene_id "sch_g171"; transcript_biotype "protein_coding"; transcript_source "augustus"; transcript_name "MPP10";
ChrI	AUGUSTUS	exon	422348	424159	.	-	.	transcript_id "sch_g171.t1"; gene_id "sch_g171";
ChrI	AUGUSTUS	CDS	422348	424159	0.44	-	0	transcript_id "sch_g171.t1"; gene_id "sch_g171";
ChrI	AUGUSTUS	start_codon	424157	424159	.	-	0	transcript_id "sch_g171.t1"; gene_id "sch_g171";
ChrI	AUGUSTUS	stop_codon	422348	422350	.	-	0	transcript_id "sch_g171.t1"; gene_id "sch_g171";
ChrI	AUGUSTUS	gene	424866	425366	.	+	.	gene_id "sch_g172"; gene_biotype "protein_coding"; gene_source "augustus"; gene_name "TOM20"; go_terms "GO:0003674,GO:0005048,GO:0005215,GO:0005488,GO:0005575,GO:0005622,GO:0005623,GO:0005737,GO:0005739,GO:0005740,GO:0005741,GO:0005742,GO:0006403,GO:0006605,GO:0006626,GO:0006810,GO:0006839,GO:0006886,GO:0006996,GO:0007005,GO:0007006,GO:0007008,GO:0008104,GO:0008150,GO:0008320,GO:0008565,GO:000998…
ChrI	AUGUSTUS	transcript	424866	425366	1	+	.	transcript_id "sch_g172.t1"; gene_id "sch_g172"; transcript_biotype "protein_coding"; transcript_source "augustus"; transcript_name "TOM20";
ChrI	AUGUSTUS	exon	424866	425366	.	+	.	transcript_id "sch_g172.t1"; gene_id "sch_g172";
ChrI	AUGUSTUS	CDS	424866	425366	1	+	0	transcript_id "sch_g172.t1"; gene_id "sch_g172";
ChrI	AUGUSTUS	start_codon	424866	424868	.	+	0	transcript_id "sch_g172.t1"; gene_id "sch_g172";
ChrI	AUGUSTUS	stop_codon	425364	425366	.	+	0	transcript_id "sch_g172.t1"; gene_id "sch_g172";
ChrI	AUGUSTUS	gene	426477	427640	.	+	.	gene_id "sch_g173"; gene_biotype "protein_coding"; gene_source "augustus"; go_terms "GO:0000721,GO:0003674,GO:0003824,GO:0005575,GO:0005622,GO:0005623,GO:0005634,GO:0005737,GO:0006066,GO:0008150,GO:0008152,GO:0009058,GO:0016491,GO:0016614,GO:0016616,GO:0019751,GO:0034077,GO:0034079,GO:0034311,GO:0034312,GO:0042844,GO:0042845,GO:0043226,GO:0043227,GO:0043229,GO:0043231,GO:0044281,GO:0044283,GO:004…
ChrI	AUGUSTUS	transcript	426477	427640	1	+	.	transcript_id "sch_g173.t1"; gene_id "sch_g173"; transcript_biotype "protein_coding"; transcript_source "augustus";
ChrI	AUGUSTUS	exon	426477	427640	.	+	.	transcript_id "sch_g173.t1"; gene_id "sch_g173";
ChrI	AUGUSTUS	CDS	426477	427640	1	+	0	transcript_id "sch_g173.t1"; gene_id "sch_g173";
ChrI	AUGUSTUS	start_codon	426477	426479	.	+	0	transcript_id "sch_g173.t1"; gene_id "sch_g173";
ChrI	AUGUSTUS	stop_codon	427638	427640	.	+	0	transcript_id "sch_g173.t1"; gene_id "sch_g173";
ChrI	AUGUSTUS	gene	428742	429277	.	-	.	gene_id "sch_g174"; gene_biotype "protein_coding"; gene_source "augustus"; gene_name "cdc4"; go_terms "GO:0000278,GO:0000281,GO:0000910,GO:0000912,GO:0000915,GO:0003674,GO:0005488,GO:0005515,GO:0005575,GO:0005622,GO:0005623,GO:0005737,GO:0005826,GO:0005856,GO:0005933,GO:0005934,GO:0005935,GO:0005938,GO:0006810,GO:0006903,GO:0006996,GO:0007010,GO:0007015,GO:0007049,GO:0008092,GO:0008104,GO:0008150…
ChrI	AUGUSTUS	transcript	428742	429277	1	-	.	transcript_id "sch_g174.t1"; gene_id "sch_g174"; transcript_biotype "protein_coding"; transcript_source "augustus"; transcript_name "cdc4";
ChrI	AUGUSTUS	exon	428742	429170	.	-	.	transcript_id "sch_g174.t1"; gene_id "sch_g174";
ChrI	AUGUSTUS	exon	429275	429277	.	-	.	transcript_id "sch_g174.t1"; gene_id "sch_g174";
ChrI	AUGUSTUS	CDS	428742	429170	1	-	0	transcript_id "sch_g174.t1"; gene_id "sch_g174";
ChrI	AUGUSTUS	CDS	429275	429277	1	-	0	transcript_id "sch_g174.t1"; gene_id "sch_g174";
ChrI	AUGUSTUS	start_codon	429275	429277	.	-	0	transcript_id "sch_g174.t1"; gene_id "sch_g174";
ChrI	AUGUSTUS	stop_codon	428742	428744	.	-	0	transcript_id "sch_g174.t1"; gene_id "sch_g174";
ChrI	AUGUSTUS	intron	429171	429274	1	-	.	transcript_id "sch_g174.t1"; gene_id "sch_g174";
ChrI	AUGUSTUS	gene	429690	430349	.	-	.	gene_id "sch_g175"; gene_biotype "protein_coding"; gene_source "augustus"; gene_name "TFS1"; go_terms "GO:0000322,GO:0000323,GO:0000324,GO:0000328,GO:0000329,GO:0003674,GO:0004857,GO:0005488,GO:0005543,GO:0005575,GO:0005622,GO:0005623,GO:0005634,GO:0005737,GO:0005773,GO:0005774,GO:0005775,GO:0008150,GO:0008289,GO:0009892,GO:0009966,GO:0010466,GO:0010605,GO:0010646,GO:0016020,GO:0019222,GO:0023051…
ChrI	AUGUSTUS	transcript	429690	430349	0.73	-	.	transcript_id "sch_g175.t1"; gene_id "sch_g175"; transcript_biotype "protein_coding"; transcript_source "augustus"; transcript_name "TFS1";
ChrI	AUGUSTUS	exon	429690	430349	.	-	.	transcript_id "sch_g175.t1"; gene_id "sch_g175";
ChrI	AUGUSTUS	CDS	429690	430349	0.73	-	0	transcript_id "sch_g175.t1"; gene_id "sch_g175";
ChrI	AUGUSTUS	start_codon	430347	430349	.	-	0	transcript_id "sch_g175.t1"; gene_id "sch_g175";
ChrI	AUGUSTUS	stop_codon	429690	429692	.	-	0	transcript_id "sch_g175.t1"; gene_id "sch_g175";
ChrI	AUGUSTUS	gene	431675	432901	.	-	.	gene_id "sch_g176"; gene_biotype "protein_coding"; gene_source "augustus"; gene_name "APR1"; go_terms "GO:0000322,GO:0000323,GO:0000324,GO:0003674,GO:0003824,GO:0004175,GO:0004190,GO:0005575,GO:0005576,GO:0005618,GO:0005622,GO:0005623,GO:0005737,GO:0005739,GO:0005773,GO:0005783,GO:0005886,GO:0006508,GO:0006807,GO:0006914,GO:0006950,GO:0007154,GO:0008104,GO:0008150,GO:0008152,GO:0008233,GO:0009056…
ChrI	AUGUSTUS	transcript	431675	432901	1	-	.	transcript_id "sch_g176.t1"; gene_id "sch_g176"; transcript_biotype "protein_coding"; transcript_source "augustus"; transcript_name "APR1";
ChrI	AUGUSTUS	exon	431675	432901	.	-	.	transcript_id "sch_g176.t1"; gene_id "sch_g176";
ChrI	AUGUSTUS	CDS	431675	432901	1	-	0	transcript_id "sch_g176.t1"; gene_id "sch_g176";
ChrI	AUGUSTUS	start_codon	432899	432901	.	-	0	transcript_id "sch_g176.t1"; gene_id "sch_g176";
ChrI	AUGUSTUS	stop_codon	431675	431677	.	-	0	transcript_id "sch_g176.t1"; gene_id "sch_g176";
ChrI	AUGUSTUS	gene	433752	435557	.	+	.	gene_id "sch_g177"; gene_biotype "protein_coding"; gene_source "augustus"; go_terms "GO:0005575,GO:0005623,GO:0005886,GO:0006810,GO:0008150,GO:0015893,GO:0016020,GO:0016021,GO:0031224,GO:0042221,GO:0042493,GO:0044425,GO:0044464,GO:0050896,GO:0051179,GO:0051234,GO:0071944"; cog_category "S";
ChrI	AUGUSTUS	transcript	433752	435557	0.98	+	.	transcript_id "sch_g177.t1"; gene_id "sch_g177"; transcript_biotype "protein_coding"; transcript_source "augustus";
ChrI	AUGUSTUS	exon	433752	435557	.	+	.	transcript_id "sch_g177.t1"; gene_id "sch_g177";
ChrI	AUGUSTUS	CDS	433752	435557	0.98	+	0	transcript_id "sch_g177.t1"; gene_id "sch_g177";
ChrI	AUGUSTUS	start_codon	433752	433754	.	+	0	transcript_id "sch_g177.t1"; gene_id "sch_g177";
ChrI	AUGUSTUS	stop_codon	435555	435557	.	+	0	transcript_id "sch_g177.t1"; gene_id "sch_g177";
ChrI	AUGUSTUS	gene	436165	438090	.	+	.	gene_id "sch_g178"; gene_biotype "protein_coding"; gene_source "augustus"; go_terms "GO:0000278,GO:0000281,GO:0000910,GO:0003674,GO:0005488,GO:0005543,GO:0005575,GO:0005622,GO:0005623,GO:0005634,GO:0005737,GO:0005783,GO:0005826,GO:0005856,GO:0005938,GO:0006996,GO:0007010,GO:0007016,GO:0007049,GO:0008104,GO:0008150,GO:0008289,GO:0009987,GO:0012505,GO:0015629,GO:0016043,GO:0022402,GO:0030029,GO:003…
ChrI	AUGUSTUS	transcript	436165	438090	0.82	+	.	transcript_id "sch_g178.t1"; gene_id "sch_g178"; transcript_biotype "protein_coding"; transcript_source "augustus";
ChrI	AUGUSTUS	exon	436165	438090	.	+	.	transcript_id "sch_g178.t1"; gene_id "sch_g178";
ChrI	AUGUSTUS	CDS	436165	438090	0.82	+	0	transcript_id "sch_g178.t1"; gene_id "sch_g178";
ChrI	AUGUSTUS	start_codon	436165	436167	.	+	0	transcript_id "sch_g178.t1"; gene_id "sch_g178";
ChrI	AUGUSTUS	stop_codon	438088	438090	.	+	0	transcript_id "sch_g178.t1"; gene_id "sch_g178";
ChrI	AUGUSTUS	gene	439013	440452	.	-	.	gene_id "sch_g179"; gene_biotype "protein_coding"; gene_source "augustus";
ChrI	AUGUSTUS	transcript	439013	440452	0.44	-	.	transcript_id "sch_g179.t1"; gene_id "sch_g179"; transcript_biotype "protein_coding"; transcript_source "augustus";
ChrI	AUGUSTUS	exon	439013	439335	.	-	.	transcript_id "sch_g179.t1"; gene_id "sch_g179";
ChrI	AUGUSTUS	exon	439588	439692	.	-	.	transcript_id "sch_g179.t1"; gene_id "sch_g179";
ChrI	AUGUSTUS	exon	440425	440452	.	-	.	transcript_id "sch_g179.t1"; gene_id "sch_g179";
ChrI	AUGUSTUS	CDS	439013	439335	0.71	-	2	transcript_id "sch_g179.t1"; gene_id "sch_g179";
ChrI	AUGUSTUS	CDS	439588	439692	0.63	-	2	transcript_id "sch_g179.t1"; gene_id "sch_g179";
ChrI	AUGUSTUS	CDS	440425	440452	0.75	-	0	transcript_id "sch_g179.t1"; gene_id "sch_g179";
ChrI	AUGUSTUS	start_codon	440450	440452	.	-	0	transcript_id "sch_g179.t1"; gene_id "sch_g179";
ChrI	AUGUSTUS	stop_codon	439013	439015	.	-	0	transcript_id "sch_g179.t1"; gene_id "sch_g179";
ChrI	AUGUSTUS	intron	439336	439587	0.62	-	.	transcript_id "sch_g179.t1"; gene_id "sch_g179";
ChrI	AUGUSTUS	intron	439693	440424	0.64	-	.	transcript_id "sch_g179.t1"; gene_id "sch_g179";
ChrI	AUGUSTUS	gene	443994	444659	.	+	.	gene_id "sch_g180"; gene_biotype "protein_coding"; gene_source "augustus"; go_terms "GO:0005575,GO:0005622,GO:0005623,GO:0005634,GO:0005737,GO:0008150,GO:0010033,GO:0010243,GO:0014070,GO:0014074,GO:0042221,GO:0043226,GO:0043227,GO:0043229,GO:0043231,GO:0044424,GO:0044464,GO:0050896,GO:1901698"; cog_category "S";
ChrI	AUGUSTUS	transcript	443994	444659	1	+	.	transcript_id "sch_g180.t1"; gene_id "sch_g180"; transcript_biotype "protein_coding"; transcript_source "augustus";
ChrI	AUGUSTUS	exon	443994	444659	.	+	.	transcript_id "sch_g180.t1"; gene_id "sch_g180";
ChrI	AUGUSTUS	CDS	443994	444659	1	+	0	transcript_id "sch_g180.t1"; gene_id "sch_g180";
ChrI	AUGUSTUS	start_codon	443994	443996	.	+	0	transcript_id "sch_g180.t1"; gene_id "sch_g180";
ChrI	AUGUSTUS	stop_codon	444657	444659	.	+	0	transcript_id "sch_g180.t1"; gene_id "sch_g180";
ChrI	AUGUSTUS	gene	445066	447267	.	-	.	gene_id "sch_g181"; gene_biotype "protein_coding"; gene_source "augustus"; go_terms "-"; cog_category "C";
ChrI	AUGUSTUS	transcript	445066	447267	0.64	-	.	transcript_id "sch_g181.t1"; gene_id "sch_g181"; transcript_biotype "protein_coding"; transcript_source "augustus";
ChrI	AUGUSTUS	exon	445066	447267	.	-	.	transcript_id "sch_g181.t1"; gene_id "sch_g181";
ChrI	AUGUSTUS	CDS	445066	447267	0.64	-	0	transcript_id "sch_g181.t1"; gene_id "sch_g181";
ChrI	AUGUSTUS	start_codon	447265	447267	.	-	0	transcript_id "sch_g181.t1"; gene_id "sch_g181";
ChrI	AUGUSTUS	stop_codon	445066	445068	.	-	0	transcript_id "sch_g181.t1"; gene_id "sch_g181";
ChrI	AUGUSTUS	gene	448337	450205	.	+	.	gene_id "sch_g182"; gene_biotype "protein_coding"; gene_source "augustus"; go_terms "GO:0003674,GO:0003676,GO:0003723,GO:0003729,GO:0003743,GO:0005488,GO:0005575,GO:0005622,GO:0005623,GO:0005737,GO:0005829,GO:0006412,GO:0006413,GO:0006417,GO:0006446,GO:0006518,GO:0006807,GO:0006950,GO:0006970,GO:0008135,GO:0008150,GO:0008152,GO:0009058,GO:0009059,GO:0009628,GO:0009651,GO:0009889,GO:0009894,GO:000…
ChrI	AUGUSTUS	transcript	448337	450205	1	+	.	transcript_id "sch_g182.t1"; gene_id "sch_g182"; transcript_biotype "protein_coding"; transcript_source "augustus";
ChrI	AUGUSTUS	exon	448337	450205	.	+	.	transcript_id "sch_g182.t1"; gene_id "sch_g182";
ChrI	AUGUSTUS	CDS	448337	450205	1	+	0	transcript_id "sch_g182.t1"; gene_id "sch_g182";
ChrI	AUGUSTUS	start_codon	448337	448339	.	+	0	transcript_id "sch_g182.t1"; gene_id "sch_g182";
ChrI	AUGUSTUS	stop_codon	450203	450205	.	+	0	transcript_id "sch_g182.t1"; gene_id "sch_g182";
ChrI	AUGUSTUS	gene	450576	451805	.	-	.	gene_id "sch_g183"; gene_biotype "protein_coding"; gene_source "augustus"; go_terms "GO:0001726,GO:0003674,GO:0003779,GO:0005488,GO:0005515,GO:0005543,GO:0005575,GO:0005622,GO:0005623,GO:0005737,GO:0005739,GO:0005829,GO:0005856,GO:0005886,GO:0005933,GO:0005935,GO:0005938,GO:0006810,GO:0006897,GO:0006996,GO:0007010,GO:0007015,GO:0008092,GO:0008150,GO:0008289,GO:0009987,GO:0015629,GO:0016020,GO:001…
ChrI	AUGUSTUS	transcript	450576	451805	0.99	-	.	transcript_id "sch_g183.t1"; gene_id "sch_g183"; transcript_biotype "protein_coding"; transcript_source "augustus";
ChrI	AUGUSTUS	exon	450576	451805	.	-	.	transcript_id "sch_g183.t1"; gene_id "sch_g183";
ChrI	AUGUSTUS	CDS	450576	451805	0.99	-	0	transcript_id "sch_g183.t1"; gene_id "sch_g183";
ChrI	AUGUSTUS	start_codon	451803	451805	.	-	0	transcript_id "sch_g183.t1"; gene_id "sch_g183";
ChrI	AUGUSTUS	stop_codon	450576	450578	.	-	0	transcript_id "sch_g183.t1"; gene_id "sch_g183";
ChrI	AUGUSTUS	gene	452370	453776	.	+	.	gene_id "sch_g184"; gene_biotype "protein_coding"; gene_source "augustus"; go_terms "GO:0003674,GO:0003824,GO:0005575,GO:0005622,GO:0005623,GO:0005737,GO:0005739,GO:0043226,GO:0043227,GO:0043229,GO:0043231,GO:0044424,GO:0044444,GO:0044464"; cog_category "S";
ChrI	AUGUSTUS	transcript	452370	453776	1	+	.	transcript_id "sch_g184.t1"; gene_id "sch_g184"; transcript_biotype "protein_coding"; transcript_source "augustus";
ChrI	AUGUSTUS	exon	452370	453776	.	+	.	transcript_id "sch_g184.t1"; gene_id "sch_g184";
ChrI	AUGUSTUS	CDS	452370	453776	1	+	0	transcript_id "sch_g184.t1"; gene_id "sch_g184";
ChrI	AUGUSTUS	start_codon	452370	452372	.	+	0	transcript_id "sch_g184.t1"; gene_id "sch_g184";
ChrI	AUGUSTUS	stop_codon	453774	453776	.	+	0	transcript_id "sch_g184.t1"; gene_id "sch_g184";
ChrI	AUGUSTUS	gene	454309	456785	.	+	.	gene_id "sch_g185"; gene_biotype "protein_coding"; gene_source "augustus"; go_terms "GO:0000375,GO:0000377,GO:0000398,GO:0000956,GO:0000993,GO:0001067,GO:0001068,GO:0001069,GO:0001098,GO:0001099,GO:0003674,GO:0003676,GO:0003723,GO:0003729,GO:0005488,GO:0005515,GO:0005575,GO:0005622,GO:0005623,GO:0005634,GO:0006139,GO:0006351,GO:0006353,GO:0006366,GO:0006369,GO:0006396,GO:0006397,GO:0006399,GO:000…
ChrI	AUGUSTUS	transcript	454309	456785	0.72	+	.	transcript_id "sch_g185.t1"; gene_id "sch_g185"; transcript_biotype "protein_coding"; transcript_source "augustus";
ChrI	AUGUSTUS	exon	454309	454425	.	+	.	transcript_id "sch_g185.t1"; gene_id "sch_g185";
ChrI	AUGUSTUS	exon	454707	456785	.	+	.	transcript_id "sch_g185.t1"; gene_id "sch_g185";
ChrI	AUGUSTUS	CDS	454309	454425	0.72	+	0	transcript_id "sch_g185.t1"; gene_id "sch_g185";
ChrI	AUGUSTUS	CDS	454707	456785	1	+	0	transcript_id "sch_g185.t1"; gene_id "sch_g185";
ChrI	AUGUSTUS	start_codon	454309	454311	.	+	0	transcript_id "sch_g185.t1"; gene_id "sch_g185";
ChrI	AUGUSTUS	stop_codon	456783	456785	.	+	0	transcript_id "sch_g185.t1"; gene_id "sch_g185";
ChrI	AUGUSTUS	intron	454426	454706	1	+	.	transcript_id "sch_g185.t1"; gene_id "sch_g185";
ChrI	AUGUSTUS	gene	457269	457943	.	-	.	gene_id "sch_g186"; gene_biotype "protein_coding"; gene_source "augustus"; gene_name "YET1"; go_terms "GO:0005575,GO:0005622,GO:0005623,GO:0005737,GO:0005783,GO:0005789,GO:0006810,GO:0006888,GO:0008104,GO:0008150,GO:0012505,GO:0016020,GO:0016021,GO:0016192,GO:0031224,GO:0031984,GO:0033036,GO:0033365,GO:0034613,GO:0042175,GO:0043226,GO:0043227,GO:0043229,GO:0043231,GO:0044422,GO:0044424,GO:0044425…
ChrI	AUGUSTUS	transcript	457269	457943	0.84	-	.	transcript_id "sch_g186.t1"; gene_id "sch_g186"; transcript_biotype "protein_coding"; transcript_source "augustus"; transcript_name "YET1";
ChrI	AUGUSTUS	exon	457269	457847	.	-	.	transcript_id "sch_g186.t1"; gene_id "sch_g186";
ChrI	AUGUSTUS	exon	457923	457943	.	-	.	transcript_id "sch_g186.t1"; gene_id "sch_g186";
ChrI	AUGUSTUS	CDS	457269	457847	1	-	0	transcript_id "sch_g186.t1"; gene_id "sch_g186";
ChrI	AUGUSTUS	CDS	457923	457943	0.84	-	0	transcript_id "sch_g186.t1"; gene_id "sch_g186";
ChrI	AUGUSTUS	start_codon	457941	457943	.	-	0	transcript_id "sch_g186.t1"; gene_id "sch_g186";
ChrI	AUGUSTUS	stop_codon	457269	457271	.	-	0	transcript_id "sch_g186.t1"; gene_id "sch_g186";
ChrI	AUGUSTUS	intron	457848	457922	1	-	.	transcript_id "sch_g186.t1"; gene_id "sch_g186";
ChrI	AUGUSTUS	gene	458713	459177	.	+	.	gene_id "sch_g187"; gene_biotype "protein_coding"; gene_source "augustus"; gene_name "MBF1"; go_terms "GO:0008150,GO:0009405,GO:0044419,GO:0051704"; cog_category "K";
ChrI	AUGUSTUS	transcript	458713	459177	1	+	.	transcript_id "sch_g187.t1"; gene_id "sch_g187"; transcript_biotype "protein_coding"; transcript_source "augustus"; transcript_name "MBF1";
ChrI	AUGUSTUS	exon	458713	459177	.	+	.	transcript_id "sch_g187.t1"; gene_id "sch_g187";
ChrI	AUGUSTUS	CDS	458713	459177	1	+	0	transcript_id "sch_g187.t1"; gene_id "sch_g187";
ChrI	AUGUSTUS	start_codon	458713	458715	.	+	0	transcript_id "sch_g187.t1"; gene_id "sch_g187";
ChrI	AUGUSTUS	stop_codon	459175	459177	.	+	0	transcript_id "sch_g187.t1"; gene_id "sch_g187";
ChrI	AUGUSTUS	gene	459568	460838	.	-	.	gene_id "sch_g188"; gene_biotype "protein_coding"; gene_source "augustus"; go_terms "GO:0000313,GO:0000314,GO:0003674,GO:0003735,GO:0005198,GO:0005575,GO:0005622,GO:0005623,GO:0005737,GO:0005739,GO:0005759,GO:0005761,GO:0005763,GO:0005840,GO:0006412,GO:0006518,GO:0006807,GO:0008150,GO:0008152,GO:0009058,GO:0009059,GO:0009987,GO:0010467,GO:0015935,GO:0019538,GO:0031974,GO:0032543,GO:0032991,GO:003…
ChrI	AUGUSTUS	transcript	459568	460838	0.9	-	.	transcript_id "sch_g188.t1"; gene_id "sch_g188"; transcript_biotype "protein_coding"; transcript_source "augustus";
ChrI	AUGUSTUS	exon	459568	460002	.	-	.	transcript_id "sch_g188.t1"; gene_id "sch_g188";
ChrI	AUGUSTUS	exon	460287	460838	.	-	.	transcript_id "sch_g188.t1"; gene_id "sch_g188";
ChrI	AUGUSTUS	CDS	459568	460002	1	-	0	transcript_id "sch_g188.t1"; gene_id "sch_g188";
ChrI	AUGUSTUS	CDS	460287	460838	0.9	-	0	transcript_id "sch_g188.t1"; gene_id "sch_g188";
ChrI	AUGUSTUS	start_codon	460836	460838	.	-	0	transcript_id "sch_g188.t1"; gene_id "sch_g188";
ChrI	AUGUSTUS	stop_codon	459568	459570	.	-	0	transcript_id "sch_g188.t1"; gene_id "sch_g188";
ChrI	AUGUSTUS	intron	460003	460286	1	-	.	transcript_id "sch_g188.t1"; gene_id "sch_g188";
ChrI	AUGUSTUS	gene	461668	462921	.	-	.	gene_id "sch_g189"; gene_biotype "protein_coding"; gene_source "augustus";
ChrI	AUGUSTUS	transcript	461668	462921	0.44	-	.	transcript_id "sch_g189.t1"; gene_id "sch_g189"; transcript_biotype "protein_coding"; transcript_source "augustus";
ChrI	AUGUSTUS	exon	461668	462921	.	-	.	transcript_id "sch_g189.t1"; gene_id "sch_g189";
ChrI	AUGUSTUS	CDS	461668	462921	0.44	-	0	transcript_id "sch_g189.t1"; gene_id "sch_g189";
ChrI	AUGUSTUS	start_codon	462919	462921	.	-	0	transcript_id "sch_g189.t1"; gene_id "sch_g189";
ChrI	AUGUSTUS	stop_codon	461668	461670	.	-	0	transcript_id "sch_g189.t1"; gene_id "sch_g189";
ChrI	AUGUSTUS	gene	463311	464462	.	+	.	gene_id "sch_g190"; gene_biotype "protein_coding"; gene_source "augustus"; gene_name "yidC"; go_terms "-"; cog_category "U";
ChrI	AUGUSTUS	transcript	463311	464462	1	+	.	transcript_id "sch_g190.t1"; gene_id "sch_g190"; transcript_biotype "protein_coding"; transcript_source "augustus"; transcript_name "yidC";
ChrI	AUGUSTUS	exon	463311	464462	.	+	.	transcript_id "sch_g190.t1"; gene_id "sch_g190";
ChrI	AUGUSTUS	CDS	463311	464462	1	+	0	transcript_id "sch_g190.t1"; gene_id "sch_g190";
ChrI	AUGUSTUS	start_codon	463311	463313	.	+	0	transcript_id "sch_g190.t1"; gene_id "sch_g190";
ChrI	AUGUSTUS	stop_codon	464460	464462	.	+	0	transcript_id "sch_g190.t1"; gene_id "sch_g190";
ChrI	AUGUSTUS	gene	464616	468191	.	-	.	gene_id "sch_g191"; gene_biotype "protein_coding"; gene_source "augustus"; gene_name "CPA2"; go_terms "GO:0000050,GO:0000166,GO:0003674,GO:0003824,GO:0004087,GO:0004088,GO:0005488,GO:0005524,GO:0005575,GO:0005622,GO:0005623,GO:0005737,GO:0005951,GO:0006082,GO:0006139,GO:0006206,GO:0006207,GO:0006520,GO:0006525,GO:0006526,GO:0006725,GO:0006807,GO:0008144,GO:0008150,GO:0008152,GO:0008652,GO:0009058…
ChrI	AUGUSTUS	transcript	464616	468191	1	-	.	transcript_id "sch_g191.t1"; gene_id "sch_g191"; transcript_biotype "protein_coding"; transcript_source "augustus"; transcript_name "CPA2";
ChrI	AUGUSTUS	exon	464616	468191	.	-	.	transcript_id "sch_g191.t1"; gene_id "sch_g191";
ChrI	AUGUSTUS	CDS	464616	468191	1	-	0	transcript_id "sch_g191.t1"; gene_id "sch_g191";
ChrI	AUGUSTUS	start_codon	468189	468191	.	-	0	transcript_id "sch_g191.t1"; gene_id "sch_g191";
ChrI	AUGUSTUS	stop_codon	464616	464618	.	-	0	transcript_id "sch_g191.t1"; gene_id "sch_g191";
ChrI	AUGUSTUS	gene	468847	470424	.	-	.	gene_id "sch_g192"; gene_biotype "protein_coding"; gene_source "augustus"; go_terms "-"; cog_category "P";
ChrI	AUGUSTUS	transcript	468847	470424	0.94	-	.	transcript_id "sch_g192.t1"; gene_id "sch_g192"; transcript_biotype "protein_coding"; transcript_source "augustus";
ChrI	AUGUSTUS	exon	468847	470424	.	-	.	transcript_id "sch_g192.t1"; gene_id "sch_g192";
ChrI	AUGUSTUS	CDS	468847	470424	0.94	-	0	transcript_id "sch_g192.t1"; gene_id "sch_g192";
ChrI	AUGUSTUS	start_codon	470422	470424	.	-	0	transcript_id "sch_g192.t1"; gene_id "sch_g192";
ChrI	AUGUSTUS	stop_codon	468847	468849	.	-	0	transcript_id "sch_g192.t1"; gene_id "sch_g192";
ChrI	AUGUSTUS	gene	470945	473257	.	+	.	gene_id "sch_g193"; gene_biotype "protein_coding"; gene_source "augustus"; gene_name "YPO7"; go_terms "GO:0005575,GO:0005622,GO:0005623,GO:0005737,GO:0005783,GO:0006139,GO:0006396,GO:0006399,GO:0006400,GO:0006725,GO:0006807,GO:0008033,GO:0008150,GO:0008152,GO:0009058,GO:0009451,GO:0009987,GO:0010467,GO:0012505,GO:0016070,GO:0031590,GO:0031591,GO:0034470,GO:0034641,GO:0034660,GO:0043170,GO:0043226…
ChrI	AUGUSTUS	transcript	470945	473257	0.88	+	.	transcript_id "sch_g193.t1"; gene_id "sch_g193"; transcript_biotype "protein_coding"; transcript_source "augustus"; transcript_name "YPO7";
ChrI	AUGUSTUS	exon	470945	473257	.	+	.	transcript_id "sch_g193.t1"; gene_id "sch_g193";
ChrI	AUGUSTUS	CDS	470945	473257	0.88	+	0	transcript_id "sch_g193.t1"; gene_id "sch_g193";
ChrI	AUGUSTUS	start_codon	470945	470947	.	+	0	transcript_id "sch_g193.t1"; gene_id "sch_g193";
ChrI	AUGUSTUS	stop_codon	473255	473257	.	+	0	transcript_id "sch_g193.t1"; gene_id "sch_g193";
ChrI	AUGUSTUS	gene	473345	476908	.	-	.	gene_id "sch_g194"; gene_biotype "protein_coding"; gene_source "augustus"; gene_name "VPS11"; go_terms "GO:0000322,GO:0000323,GO:0000324,GO:0000329,GO:0003674,GO:0003824,GO:0004842,GO:0005488,GO:0005515,GO:0005575,GO:0005622,GO:0005623,GO:0005737,GO:0005768,GO:0005773,GO:0005774,GO:0006325,GO:0006464,GO:0006807,GO:0006810,GO:0006887,GO:0006892,GO:0006895,GO:0006903,GO:0006904,GO:0006996,GO:000703…
ChrI	AUGUSTUS	transcript	473345	476908	1	-	.	transcript_id "sch_g194.t1"; gene_id "sch_g194"; transcript_biotype "protein_coding"; transcript_source "augustus"; transcript_name "VPS11";
ChrI	AUGUSTUS	exon	473345	476908	.	-	.	transcript_id "sch_g194.t1"; gene_id "sch_g194";
ChrI	AUGUSTUS	CDS	473345	476908	1	-	0	transcript_id "sch_g194.t1"; gene_id "sch_g194";
ChrI	AUGUSTUS	start_codon	476906	476908	.	-	0	transcript_id "sch_g194.t1"; gene_id "sch_g194";
ChrI	AUGUSTUS	stop_codon	473345	473347	.	-	0	transcript_id "sch_g194.t1"; gene_id "sch_g194";
ChrI	AUGUSTUS	gene	477325	483480	.	-	.	gene_id "sch_g195"; gene_biotype "protein_coding"; gene_source "augustus"; gene_name "CYR1"; go_terms "GO:0000429,GO:0000430,GO:0000433,GO:0001678,GO:0003674,GO:0003824,GO:0004016,GO:0005488,GO:0005575,GO:0005622,GO:0005623,GO:0005737,GO:0005739,GO:0005783,GO:0005789,GO:0005829,GO:0005886,GO:0006139,GO:0006163,GO:0006164,GO:0006171,GO:0006355,GO:0006357,GO:0006725,GO:0006753,GO:0006793,GO:0006796…
ChrI	AUGUSTUS	transcript	477325	483480	0.94	-	.	transcript_id "sch_g195.t1"; gene_id "sch_g195"; transcript_biotype "protein_coding"; transcript_source "augustus"; transcript_name "CYR1";
ChrI	AUGUSTUS	exon	477325	483480	.	-	.	transcript_id "sch_g195.t1"; gene_id "sch_g195";
ChrI	AUGUSTUS	CDS	477325	483480	0.94	-	0	transcript_id "sch_g195.t1"; gene_id "sch_g195";
ChrI	AUGUSTUS	start_codon	483478	483480	.	-	0	transcript_id "sch_g195.t1"; gene_id "sch_g195";
ChrI	AUGUSTUS	stop_codon	477325	477327	.	-	0	transcript_id "sch_g195.t1"; gene_id "sch_g195";
ChrI	AUGUSTUS	gene	484639	485283	.	-	.	gene_id "sch_g196"; gene_biotype "protein_coding"; gene_source "augustus"; gene_name "SYM1"; go_terms "GO:0005575,GO:0005622,GO:0005623,GO:0005737,GO:0005739,GO:0005740,GO:0005743,GO:0006066,GO:0006067,GO:0008150,GO:0008152,GO:0009987,GO:0016020,GO:0016021,GO:0016999,GO:0017144,GO:0019866,GO:0031090,GO:0031224,GO:0031966,GO:0031967,GO:0031975,GO:0034308,GO:0043226,GO:0043227,GO:0043229,GO:0043231…
ChrI	AUGUSTUS	transcript	484639	485283	0.86	-	.	transcript_id "sch_g196.t1"; gene_id "sch_g196"; transcript_biotype "protein_coding"; transcript_source "augustus"; transcript_name "SYM1";
ChrI	AUGUSTUS	exon	484639	485283	.	-	.	transcript_id "sch_g196.t1"; gene_id "sch_g196";
ChrI	AUGUSTUS	CDS	484639	485283	0.86	-	0	transcript_id "sch_g196.t1"; gene_id "sch_g196";
ChrI	AUGUSTUS	start_codon	485281	485283	.	-	0	transcript_id "sch_g196.t1"; gene_id "sch_g196";
ChrI	AUGUSTUS	stop_codon	484639	484641	.	-	0	transcript_id "sch_g196.t1"; gene_id "sch_g196";
ChrI	AUGUSTUS	gene	488013	488570	.	+	.	gene_id "sch_g197"; gene_biotype "protein_coding"; gene_source "augustus";
ChrI	AUGUSTUS	transcript	488013	488570	0.47	+	.	transcript_id "sch_g197.t1"; gene_id "sch_g197"; transcript_biotype "protein_coding"; transcript_source "augustus";
ChrI	AUGUSTUS	exon	488013	488570	.	+	.	transcript_id "sch_g197.t1"; gene_id "sch_g197";
ChrI	AUGUSTUS	CDS	488013	488570	0.47	+	0	transcript_id "sch_g197.t1"; gene_id "sch_g197";
ChrI	AUGUSTUS	start_codon	488013	488015	.	+	0	transcript_id "sch_g197.t1"; gene_id "sch_g197";
ChrI	AUGUSTUS	stop_codon	488568	488570	.	+	0	transcript_id "sch_g197.t1"; gene_id "sch_g197";
ChrI	AUGUSTUS	gene	489897	490772	.	+	.	gene_id "sch_g198"; gene_biotype "protein_coding"; gene_source "augustus"; go_terms "GO:0005575,GO:0005622,GO:0005623,GO:0005737,GO:0005739,GO:0006417,GO:0008150,GO:0009889,GO:0009891,GO:0009893,GO:0010468,GO:0010556,GO:0010557,GO:0010604,GO:0010608,GO:0010628,GO:0019222,GO:0031323,GO:0031325,GO:0031326,GO:0031328,GO:0032268,GO:0032270,GO:0034248,GO:0034250,GO:0043226,GO:0043227,GO:0043229,GO:004…
ChrI	AUGUSTUS	transcript	489897	490772	1	+	.	transcript_id "sch_g198.t1"; gene_id "sch_g198"; transcript_biotype "protein_coding"; transcript_source "augustus";
ChrI	AUGUSTUS	exon	489897	490772	.	+	.	transcript_id "sch_g198.t1"; gene_id "sch_g198";
ChrI	AUGUSTUS	CDS	489897	490772	1	+	0	transcript_id "sch_g198.t1"; gene_id "sch_g198";
ChrI	AUGUSTUS	start_codon	489897	489899	.	+	0	transcript_id "sch_g198.t1"; gene_id "sch_g198";
ChrI	AUGUSTUS	stop_codon	490770	490772	.	+	0	transcript_id "sch_g198.t1"; gene_id "sch_g198";
ChrI	AUGUSTUS	gene	491370	491639	.	+	.	gene_id "sch_g199"; gene_biotype "protein_coding"; gene_source "augustus"; go_terms "GO:0005575,GO:0005622,GO:0005623,GO:0005737,GO:0005829,GO:0044424,GO:0044444,GO:0044464"; cog_category "S";
ChrI	AUGUSTUS	transcript	491370	491639	1	+	.	transcript_id "sch_g199.t1"; gene_id "sch_g199"; transcript_biotype "protein_coding"; transcript_source "augustus";
ChrI	AUGUSTUS	exon	491370	491639	.	+	.	transcript_id "sch_g199.t1"; gene_id "sch_g199";
ChrI	AUGUSTUS	CDS	491370	491639	1	+	0	transcript_id "sch_g199.t1"; gene_id "sch_g199";
ChrI	AUGUSTUS	start_codon	491370	491372	.	+	0	transcript_id "sch_g199.t1"; gene_id "sch_g199";
ChrI	AUGUSTUS	stop_codon	491637	491639	.	+	0	transcript_id "sch_g199.t1"; gene_id "sch_g199";
ChrI	AUGUSTUS	gene	492865	494244	.	-	.	gene_id "sch_g200"; gene_biotype "protein_coding"; gene_source "augustus";
ChrI	AUGUSTUS	transcript	492865	494244	1	-	.	transcript_id "sch_g200.t1"; gene_id "sch_g200"; transcript_biotype "protein_coding"; transcript_source "augustus";
ChrI	AUGUSTUS	exon	492865	494244	.	-	.	transcript_id "sch_g200.t1"; gene_id "sch_g200";
ChrI	AUGUSTUS	CDS	492865	494244	1	-	0	transcript_id "sch_g200.t1"; gene_id "sch_g200";
ChrI	AUGUSTUS	start_codon	494242	494244	.	-	0	transcript_id "sch_g200.t1"; gene_id "sch_g200";
ChrI	AUGUSTUS	stop_codon	492865	492867	.	-	0	transcript_id "sch_g200.t1"; gene_id "sch_g200";
ChrI	AUGUSTUS	gene	494517	498143	.	-	.	gene_id "sch_g201"; gene_biotype "protein_coding"; gene_source "augustus"; gene_name "IMH1"; go_terms "GO:0005575,GO:0005622,GO:0005623,GO:0005737,GO:0005794,GO:0005829,GO:0006810,GO:0006892,GO:0006893,GO:0006950,GO:0008104,GO:0008150,GO:0009987,GO:0012505,GO:0015031,GO:0015833,GO:0016192,GO:0033036,GO:0033554,GO:0034613,GO:0034976,GO:0042886,GO:0043001,GO:0043226,GO:0043227,GO:0043229,GO:0043231…
ChrI	AUGUSTUS	transcript	494517	498143	1	-	.	transcript_id "sch_g201.t1"; gene_id "sch_g201"; transcript_biotype "protein_coding"; transcript_source "augustus"; transcript_name "IMH1";
ChrI	AUGUSTUS	exon	494517	498143	.	-	.	transcript_id "sch_g201.t1"; gene_id "sch_g201";
ChrI	AUGUSTUS	CDS	494517	498143	1	-	0	transcript_id "sch_g201.t1"; gene_id "sch_g201";
ChrI	AUGUSTUS	start_codon	498141	498143	.	-	0	transcript_id "sch_g201.t1"; gene_id "sch_g201";
ChrI	AUGUSTUS	stop_codon	494517	494519	.	-	0	transcript_id "sch_g201.t1"; gene_id "sch_g201";
ChrI	AUGUSTUS	gene	498667	500739	.	+	.	gene_id "sch_g202"; gene_biotype "protein_coding"; gene_source "augustus"; gene_name "YME1"; go_terms "GO:0003674,GO:0003824,GO:0004176,GO:0005575,GO:0005622,GO:0005623,GO:0005737,GO:0005739,GO:0005740,GO:0005743,GO:0006457,GO:0006508,GO:0006515,GO:0006605,GO:0006626,GO:0006807,GO:0006810,GO:0006839,GO:0006886,GO:0006996,GO:0007005,GO:0008104,GO:0008150,GO:0008152,GO:0008233,GO:0008237,GO:0009056…
ChrI	AUGUSTUS	transcript	498667	500739	1	+	.	transcript_id "sch_g202.t1"; gene_id "sch_g202"; transcript_biotype "protein_coding"; transcript_source "augustus"; transcript_name "YME1";
ChrI	AUGUSTUS	exon	498667	500739	.	+	.	transcript_id "sch_g202.t1"; gene_id "sch_g202";
ChrI	AUGUSTUS	CDS	498667	500739	1	+	0	transcript_id "sch_g202.t1"; gene_id "sch_g202";
ChrI	AUGUSTUS	start_codon	498667	498669	.	+	0	transcript_id "sch_g202.t1"; gene_id "sch_g202";
ChrI	AUGUSTUS	stop_codon	500737	500739	.	+	0	transcript_id "sch_g202.t1"; gene_id "sch_g202";
ChrI	AUGUSTUS	gene	501020	502084	.	-	.	gene_id "sch_g203"; gene_biotype "protein_coding"; gene_source "augustus"; gene_name "THR1"; go_terms "GO:0000096,GO:0000097,GO:0003674,GO:0003824,GO:0004413,GO:0006082,GO:0006520,GO:0006549,GO:0006555,GO:0006566,GO:0006790,GO:0006793,GO:0006796,GO:0006807,GO:0008150,GO:0008152,GO:0008652,GO:0009058,GO:0009066,GO:0009067,GO:0009069,GO:0009081,GO:0009086,GO:0009088,GO:0009092,GO:0009987,GO:0016053…
ChrI	AUGUSTUS	transcript	501020	502084	1	-	.	transcript_id "sch_g203.t1"; gene_id "sch_g203"; transcript_biotype "protein_coding"; transcript_source "augustus"; transcript_name "THR1";
ChrI	AUGUSTUS	exon	501020	502084	.	-	.	transcript_id "sch_g203.t1"; gene_id "sch_g203";
ChrI	AUGUSTUS	CDS	501020	502084	1	-	0	transcript_id "sch_g203.t1"; gene_id "sch_g203";
ChrI	AUGUSTUS	start_codon	502082	502084	.	-	0	transcript_id "sch_g203.t1"; gene_id "sch_g203";
ChrI	AUGUSTUS	stop_codon	501020	501022	.	-	0	transcript_id "sch_g203.t1"; gene_id "sch_g203";
ChrI	AUGUSTUS	gene	503299	504156	.	+	.	gene_id "sch_g204"; gene_biotype "protein_coding"; gene_source "augustus";
ChrI	AUGUSTUS	transcript	503299	504156	0.94	+	.	transcript_id "sch_g204.t1"; gene_id "sch_g204"; transcript_biotype "protein_coding"; transcript_source "augustus";
ChrI	AUGUSTUS	exon	503299	504156	.	+	.	transcript_id "sch_g204.t1"; gene_id "sch_g204";
ChrI	AUGUSTUS	CDS	503299	504156	0.94	+	0	transcript_id "sch_g204.t1"; gene_id "sch_g204";
ChrI	AUGUSTUS	start_codon	503299	503301	.	+	0	transcript_id "sch_g204.t1"; gene_id "sch_g204";
ChrI	AUGUSTUS	stop_codon	504154	504156	.	+	0	transcript_id "sch_g204.t1"; gene_id "sch_g204";
ChrI	AUGUSTUS	gene	504537	505066	.	+	.	gene_id "sch_g205"; gene_biotype "protein_coding"; gene_source "augustus"; gene_name "PAM16"; go_terms "GO:0001405,GO:0003674,GO:0005215,GO:0005488,GO:0005515,GO:0005575,GO:0005622,GO:0005623,GO:0005737,GO:0005739,GO:0005740,GO:0005743,GO:0005744,GO:0005759,GO:0006605,GO:0006626,GO:0006810,GO:0006839,GO:0006886,GO:0006996,GO:0007005,GO:0008104,GO:0008150,GO:0008320,GO:0008565,GO:0009987,GO:001503…
ChrI	AUGUSTUS	transcript	504537	505066	1	+	.	transcript_id "sch_g205.t1"; gene_id "sch_g205"; transcript_biotype "protein_coding"; transcript_source "augustus"; transcript_name "PAM16";
ChrI	AUGUSTUS	exon	504537	504539	.	+	.	transcript_id "sch_g205.t1"; gene_id "sch_g205";
ChrI	AUGUSTUS	exon	504665	505066	.	+	.	transcript_id "sch_g205.t1"; gene_id "sch_g205";
ChrI	AUGUSTUS	CDS	504537	504539	1	+	0	transcript_id "sch_g205.t1"; gene_id "sch_g205";
ChrI	AUGUSTUS	CDS	504665	505066	1	+	0	transcript_id "sch_g205.t1"; gene_id "sch_g205";
ChrI	AUGUSTUS	start_codon	504537	504539	.	+	0	transcript_id "sch_g205.t1"; gene_id "sch_g205";
ChrI	AUGUSTUS	stop_codon	505064	505066	.	+	0	transcript_id "sch_g205.t1"; gene_id "sch_g205";
ChrI	AUGUSTUS	intron	504540	504664	1	+	.	transcript_id "sch_g205.t1"; gene_id "sch_g205";
ChrI	AUGUSTUS	gene	505368	506741	.	-	.	gene_id "sch_g206"; gene_biotype "protein_coding"; gene_source "augustus";
ChrI	AUGUSTUS	transcript	505368	506741	1	-	.	transcript_id "sch_g206.t1"; gene_id "sch_g206"; transcript_biotype "protein_coding"; transcript_source "augustus";
ChrI	AUGUSTUS	exon	505368	506741	.	-	.	transcript_id "sch_g206.t1"; gene_id "sch_g206";
ChrI	AUGUSTUS	CDS	505368	506741	1	-	0	transcript_id "sch_g206.t1"; gene_id "sch_g206";
ChrI	AUGUSTUS	start_codon	506739	506741	.	-	0	transcript_id "sch_g206.t1"; gene_id "sch_g206";
ChrI	AUGUSTUS	stop_codon	505368	505370	.	-	0	transcript_id "sch_g206.t1"; gene_id "sch_g206";
ChrI	AUGUSTUS	gene	507488	508393	.	+	.	gene_id "sch_g207"; gene_biotype "protein_coding"; gene_source "augustus"; go_terms "GO:0003674,GO:0003824,GO:0005575,GO:0005622,GO:0005623,GO:0005634,GO:0005737,GO:0006873,GO:0006875,GO:0006878,GO:0006879,GO:0008150,GO:0009987,GO:0016787,GO:0016810,GO:0016811,GO:0019725,GO:0030003,GO:0031974,GO:0031981,GO:0034399,GO:0042592,GO:0043226,GO:0043227,GO:0043229,GO:0043231,GO:0043233,GO:0044422,GO:004…
ChrI	AUGUSTUS	transcript	507488	508393	1	+	.	transcript_id "sch_g207.t1"; gene_id "sch_g207"; transcript_biotype "protein_coding"; transcript_source "augustus";
ChrI	AUGUSTUS	exon	507488	508393	.	+	.	transcript_id "sch_g207.t1"; gene_id "sch_g207";
ChrI	AUGUSTUS	CDS	507488	508393	1	+	0	transcript_id "sch_g207.t1"; gene_id "sch_g207";
ChrI	AUGUSTUS	start_codon	507488	507490	.	+	0	transcript_id "sch_g207.t1"; gene_id "sch_g207";
ChrI	AUGUSTUS	stop_codon	508391	508393	.	+	0	transcript_id "sch_g207.t1"; gene_id "sch_g207";
ChrI	AUGUSTUS	gene	508731	510368	.	+	.	gene_id "sch_g208"; gene_biotype "protein_coding"; gene_source "augustus"; gene_name "SPO7"; go_terms "GO:0000003,GO:0003006,GO:0003674,GO:0005575,GO:0005622,GO:0005623,GO:0005737,GO:0005783,GO:0006464,GO:0006470,GO:0006793,GO:0006796,GO:0006807,GO:0006996,GO:0006997,GO:0006998,GO:0007049,GO:0008150,GO:0008152,GO:0008287,GO:0009653,GO:0009889,GO:0009890,GO:0009891,GO:0009892,GO:0009893,GO:0009987…
ChrI	AUGUSTUS	transcript	508731	510368	0.79	+	.	transcript_id "sch_g208.t1"; gene_id "sch_g208"; transcript_biotype "protein_coding"; transcript_source "augustus"; transcript_name "SPO7";
ChrI	AUGUSTUS	exon	508731	510368	.	+	.	transcript_id "sch_g208.t1"; gene_id "sch_g208";
ChrI	AUGUSTUS	CDS	508731	510368	0.79	+	0	transcript_id "sch_g208.t1"; gene_id "sch_g208";
ChrI	AUGUSTUS	start_codon	508731	508733	.	+	0	transcript_id "sch_g208.t1"; gene_id "sch_g208";
ChrI	AUGUSTUS	stop_codon	510366	510368	.	+	0	transcript_id "sch_g208.t1"; gene_id "sch_g208";
ChrI	AUGUSTUS	gene	510648	511907	.	-	.	gene_id "sch_g209"; gene_biotype "protein_coding"; gene_source "augustus"; gene_name "OST3"; go_terms "GO:0003674,GO:0003824,GO:0004576,GO:0004579,GO:0005575,GO:0005622,GO:0005623,GO:0005737,GO:0005783,GO:0005789,GO:0006464,GO:0006486,GO:0006487,GO:0006493,GO:0006807,GO:0008150,GO:0008152,GO:0008250,GO:0009058,GO:0009059,GO:0009100,GO:0009101,GO:0009987,GO:0012505,GO:0016020,GO:0016021,GO:0016740…
ChrI	AUGUSTUS	transcript	510648	511907	0.88	-	.	transcript_id "sch_g209.t1"; gene_id "sch_g209"; transcript_biotype "protein_coding"; transcript_source "augustus"; transcript_name "OST3";
ChrI	AUGUSTUS	exon	510648	511907	.	-	.	transcript_id "sch_g209.t1"; gene_id "sch_g209";
ChrI	AUGUSTUS	CDS	510648	511907	0.88	-	0	transcript_id "sch_g209.t1"; gene_id "sch_g209";
ChrI	AUGUSTUS	start_codon	511905	511907	.	-	0	transcript_id "sch_g209.t1"; gene_id "sch_g209";
ChrI	AUGUSTUS	stop_codon	510648	510650	.	-	0	transcript_id "sch_g209.t1"; gene_id "sch_g209";
ChrI	AUGUSTUS	gene	512478	515168	.	-	.	gene_id "sch_g210"; gene_biotype "protein_coding"; gene_source "augustus"; gene_name "SYP1"; go_terms "GO:0000144,GO:0000147,GO:0000399,GO:0001400,GO:0003674,GO:0004857,GO:0005575,GO:0005622,GO:0005623,GO:0005628,GO:0005737,GO:0005856,GO:0005933,GO:0005934,GO:0005935,GO:0005937,GO:0005938,GO:0005940,GO:0006996,GO:0007010,GO:0008150,GO:0009987,GO:0016020,GO:0016043,GO:0022607,GO:0030029,GO:0030036…
ChrI	AUGUSTUS	transcript	512478	515168	0.88	-	.	transcript_id "sch_g210.t1"; gene_id "sch_g210"; transcript_biotype "protein_coding"; transcript_source "augustus"; transcript_name "SYP1";
ChrI	AUGUSTUS	exon	512478	515168	.	-	.	transcript_id "sch_g210.t1"; gene_id "sch_g210";
ChrI	AUGUSTUS	CDS	512478	515168	0.88	-	0	transcript_id "sch_g210.t1"; gene_id "sch_g210";
ChrI	AUGUSTUS	start_codon	515166	515168	.	-	0	transcript_id "sch_g210.t1"; gene_id "sch_g210";
ChrI	AUGUSTUS	stop_codon	512478	512480	.	-	0	transcript_id "sch_g210.t1"; gene_id "sch_g210";
ChrI	AUGUSTUS	gene	515628	517094	.	-	.	gene_id "sch_g211"; gene_biotype "protein_coding"; gene_source "augustus"; gene_name "LCB3"; go_terms "GO:0003674,GO:0003824,GO:0005575,GO:0005622,GO:0005623,GO:0005737,GO:0005783,GO:0005789,GO:0006629,GO:0006643,GO:0006665,GO:0006793,GO:0006796,GO:0006807,GO:0007154,GO:0007165,GO:0008150,GO:0008152,GO:0008610,GO:0009058,GO:0009987,GO:0012505,GO:0016020,GO:0016021,GO:0016311,GO:0016787,GO:0016788…
ChrI	AUGUSTUS	transcript	515628	517094	1	-	.	transcript_id "sch_g211.t1"; gene_id "sch_g211"; transcript_biotype "protein_coding"; transcript_source "augustus"; transcript_name "LCB3";
ChrI	AUGUSTUS	exon	515628	517094	.	-	.	transcript_id "sch_g211.t1"; gene_id "sch_g211";
ChrI	AUGUSTUS	CDS	515628	517094	1	-	0	transcript_id "sch_g211.t1"; gene_id "sch_g211";
ChrI	AUGUSTUS	start_codon	517092	517094	.	-	0	transcript_id "sch_g211.t1"; gene_id "sch_g211";
ChrI	AUGUSTUS	stop_codon	515628	515630	.	-	0	transcript_id "sch_g211.t1"; gene_id "sch_g211";
ChrI	AUGUSTUS	gene	517845	518783	.	-	.	gene_id "sch_g212"; gene_biotype "protein_coding"; gene_source "augustus"; gene_name "ERG25"; go_terms "GO:0000254,GO:0003674,GO:0003824,GO:0004497,GO:0005488,GO:0005506,GO:0005575,GO:0005622,GO:0005623,GO:0005737,GO:0005783,GO:0005789,GO:0006066,GO:0006629,GO:0006694,GO:0006696,GO:0008150,GO:0008152,GO:0008202,GO:0008204,GO:0008610,GO:0009058,GO:0009987,GO:0012505,GO:0016020,GO:0016125,GO:001612…
ChrI	AUGUSTUS	transcript	517845	518783	1	-	.	transcript_id "sch_g212.t1"; gene_id "sch_g212"; transcript_biotype "protein_coding"; transcript_source "augustus"; transcript_name "ERG25";
ChrI	AUGUSTUS	exon	517845	518783	.	-	.	transcript_id "sch_g212.t1"; gene_id "sch_g212";
ChrI	AUGUSTUS	CDS	517845	518783	1	-	0	transcript_id "sch_g212.t1"; gene_id "sch_g212";
ChrI	AUGUSTUS	start_codon	518781	518783	.	-	0	transcript_id "sch_g212.t1"; gene_id "sch_g212";
ChrI	AUGUSTUS	stop_codon	517845	517847	.	-	0	transcript_id "sch_g212.t1"; gene_id "sch_g212";
ChrI	AUGUSTUS	gene	519370	520584	.	-	.	gene_id "sch_g213"; gene_biotype "protein_coding"; gene_source "augustus"; go_terms "GO:0000003,GO:0000280,GO:0005575,GO:0005622,GO:0005623,GO:0005634,GO:0005635,GO:0005737,GO:0005739,GO:0005783,GO:0005886,GO:0006139,GO:0006259,GO:0006310,GO:0006725,GO:0006807,GO:0006996,GO:0007049,GO:0007127,GO:0007131,GO:0008150,GO:0008152,GO:0009987,GO:0012505,GO:0016020,GO:0016043,GO:0022402,GO:0022414,GO:003…
ChrI	AUGUSTUS	transcript	519370	520584	1	-	.	transcript_id "sch_g213.t1"; gene_id "sch_g213"; transcript_biotype "protein_coding"; transcript_source "augustus";
ChrI	AUGUSTUS	exon	519370	520584	.	-	.	transcript_id "sch_g213.t1"; gene_id "sch_g213";
ChrI	AUGUSTUS	CDS	519370	520584	1	-	0	transcript_id "sch_g213.t1"; gene_id "sch_g213";
ChrI	AUGUSTUS	start_codon	520582	520584	.	-	0	transcript_id "sch_g213.t1"; gene_id "sch_g213";
ChrI	AUGUSTUS	stop_codon	519370	519372	.	-	0	transcript_id "sch_g213.t1"; gene_id "sch_g213";
ChrI	AUGUSTUS	gene	521381	523357	.	+	.	gene_id "sch_g214"; gene_biotype "protein_coding"; gene_source "augustus"; gene_name "RSC9"; go_terms "GO:0000122,GO:0000228,GO:0000302,GO:0000785,GO:0000790,GO:0001067,GO:0003674,GO:0003676,GO:0003677,GO:0005488,GO:0005575,GO:0005622,GO:0005623,GO:0005634,GO:0005694,GO:0006139,GO:0006325,GO:0006333,GO:0006337,GO:0006338,GO:0006342,GO:0006351,GO:0006354,GO:0006355,GO:0006357,GO:0006360,GO:0006366…
ChrI	AUGUSTUS	transcript	521381	523357	0.58	+	.	transcript_id "sch_g214.t1"; gene_id "sch_g214"; transcript_biotype "protein_coding"; transcript_source "augustus"; transcript_name "RSC9";
ChrI	AUGUSTUS	exon	521381	523357	.	+	.	transcript_id "sch_g214.t1"; gene_id "sch_g214";
ChrI	AUGUSTUS	CDS	521381	523357	0.58	+	0	transcript_id "sch_g214.t1"; gene_id "sch_g214";
ChrI	AUGUSTUS	start_codon	521381	521383	.	+	0	transcript_id "sch_g214.t1"; gene_id "sch_g214";
ChrI	AUGUSTUS	stop_codon	523355	523357	.	+	0	transcript_id "sch_g214.t1"; gene_id "sch_g214";
ChrI	AUGUSTUS	gene	523764	524432	.	+	.	gene_id "sch_g215"; gene_biotype "protein_coding"; gene_source "augustus"; go_terms "-"; cog_category "-";
ChrI	AUGUSTUS	transcript	523764	524432	0.58	+	.	transcript_id "sch_g215.t1"; gene_id "sch_g215"; transcript_biotype "protein_coding"; transcript_source "augustus";
ChrI	AUGUSTUS	exon	523764	524432	.	+	.	transcript_id "sch_g215.t1"; gene_id "sch_g215";
ChrI	AUGUSTUS	CDS	523764	524432	0.58	+	0	transcript_id "sch_g215.t1"; gene_id "sch_g215";
ChrI	AUGUSTUS	start_codon	523764	523766	.	+	0	transcript_id "sch_g215.t1"; gene_id "sch_g215";
ChrI	AUGUSTUS	stop_codon	524430	524432	.	+	0	transcript_id "sch_g215.t1"; gene_id "sch_g215";
ChrI	AUGUSTUS	gene	524866	527049	.	+	.	gene_id "sch_g216"; gene_biotype "protein_coding"; gene_source "augustus";
ChrI	AUGUSTUS	transcript	524866	527049	1	+	.	transcript_id "sch_g216.t1"; gene_id "sch_g216"; transcript_biotype "protein_coding"; transcript_source "augustus";
ChrI	AUGUSTUS	exon	524866	527049	.	+	.	transcript_id "sch_g216.t1"; gene_id "sch_g216";
ChrI	AUGUSTUS	CDS	524866	527049	1	+	0	transcript_id "sch_g216.t1"; gene_id "sch_g216";
ChrI	AUGUSTUS	start_codon	524866	524868	.	+	0	transcript_id "sch_g216.t1"; gene_id "sch_g216";
ChrI	AUGUSTUS	stop_codon	527047	527049	.	+	0	transcript_id "sch_g216.t1"; gene_id "sch_g216";
ChrI	AUGUSTUS	gene	527614	529290	.	+	.	gene_id "sch_g217"; gene_biotype "protein_coding"; gene_source "augustus"; gene_name "ALO1"; go_terms "GO:0003674,GO:0003824,GO:0003885,GO:0005575,GO:0005622,GO:0005623,GO:0005737,GO:0005739,GO:0005740,GO:0005741,GO:0005886,GO:0006766,GO:0006767,GO:0006950,GO:0006979,GO:0007154,GO:0008150,GO:0008152,GO:0009058,GO:0009267,GO:0009405,GO:0009605,GO:0009987,GO:0009991,GO:0016020,GO:0016021,GO:0016491…
ChrI	AUGUSTUS	transcript	527614	529290	1	+	.	transcript_id "sch_g217.t1"; gene_id "sch_g217"; transcript_biotype "protein_coding"; transcript_source "augustus"; transcript_name "ALO1";
ChrI	AUGUSTUS	exon	527614	529290	.	+	.	transcript_id "sch_g217.t1"; gene_id "sch_g217";
ChrI	AUGUSTUS	CDS	527614	529290	1	+	0	transcript_id "sch_g217.t1"; gene_id "sch_g217";
ChrI	AUGUSTUS	start_codon	527614	527616	.	+	0	transcript_id "sch_g217.t1"; gene_id "sch_g217";
ChrI	AUGUSTUS	stop_codon	529288	529290	.	+	0	transcript_id "sch_g217.t1"; gene_id "sch_g217";
ChrI	AUGUSTUS	gene	529711	531510	.	-	.	gene_id "sch_g218"; gene_biotype "protein_coding"; gene_source "augustus"; gene_name "TAH18"; go_terms "GO:0000166,GO:0001505,GO:0003674,GO:0003824,GO:0005488,GO:0005515,GO:0005575,GO:0005622,GO:0005623,GO:0005737,GO:0005739,GO:0005829,GO:0006790,GO:0006807,GO:0006809,GO:0008150,GO:0008152,GO:0009058,GO:0009889,GO:0009891,GO:0009893,GO:0009987,GO:0010181,GO:0010941,GO:0010942,GO:0016043,GO:001622…
ChrI	AUGUSTUS	transcript	529711	531510	0.99	-	.	transcript_id "sch_g218.t1"; gene_id "sch_g218"; transcript_biotype "protein_coding"; transcript_source "augustus"; transcript_name "TAH18";
ChrI	AUGUSTUS	exon	529711	531510	.	-	.	transcript_id "sch_g218.t1"; gene_id "sch_g218";
ChrI	AUGUSTUS	CDS	529711	531510	0.99	-	0	transcript_id "sch_g218.t1"; gene_id "sch_g218";
ChrI	AUGUSTUS	start_codon	531508	531510	.	-	0	transcript_id "sch_g218.t1"; gene_id "sch_g218";
ChrI	AUGUSTUS	stop_codon	529711	529713	.	-	0	transcript_id "sch_g218.t1"; gene_id "sch_g218";
ChrI	AUGUSTUS	gene	531814	533340	.	-	.	gene_id "sch_g219"; gene_biotype "protein_coding"; gene_source "augustus"; gene_name "CLP1"; go_terms "GO:0000394,GO:0003674,GO:0003824,GO:0005575,GO:0005622,GO:0005623,GO:0005634,GO:0005654,GO:0005849,GO:0006139,GO:0006325,GO:0006378,GO:0006379,GO:0006388,GO:0006396,GO:0006397,GO:0006399,GO:0006725,GO:0006793,GO:0006796,GO:0006807,GO:0006996,GO:0008033,GO:0008150,GO:0008152,GO:0008380,GO:0009987…
ChrI	AUGUSTUS	transcript	531814	533340	1	-	.	transcript_id "sch_g219.t1"; gene_id "sch_g219"; transcript_biotype "protein_coding"; transcript_source "augustus"; transcript_name "CLP1";
ChrI	AUGUSTUS	exon	531814	533340	.	-	.	transcript_id "sch_g219.t1"; gene_id "sch_g219";
ChrI	AUGUSTUS	CDS	531814	533340	1	-	0	transcript_id "sch_g219.t1"; gene_id "sch_g219";
ChrI	AUGUSTUS	start_codon	533338	533340	.	-	0	transcript_id "sch_g219.t1"; gene_id "sch_g219";
ChrI	AUGUSTUS	stop_codon	531814	531816	.	-	0	transcript_id "sch_g219.t1"; gene_id "sch_g219";
ChrI	AUGUSTUS	gene	533751	539755	.	-	.	gene_id "sch_g220"; gene_biotype "protein_coding"; gene_source "augustus"; gene_name "HIR3"; go_terms "GO:0000082,GO:0000083,GO:0000278,GO:0000417,GO:0003674,GO:0003712,GO:0003714,GO:0005575,GO:0005622,GO:0005623,GO:0005634,GO:0006139,GO:0006323,GO:0006325,GO:0006333,GO:0006334,GO:0006336,GO:0006338,GO:0006342,GO:0006351,GO:0006354,GO:0006355,GO:0006366,GO:0006368,GO:0006725,GO:0006807,GO:0006996…
ChrI	AUGUSTUS	transcript	533751	539755	1	-	.	transcript_id "sch_g220.t1"; gene_id "sch_g220"; transcript_biotype "protein_coding"; transcript_source "augustus"; transcript_name "HIR3";
ChrI	AUGUSTUS	exon	533751	539666	.	-	.	transcript_id "sch_g220.t1"; gene_id "sch_g220";
ChrI	AUGUSTUS	exon	539753	539755	.	-	.	transcript_id "sch_g220.t1"; gene_id "sch_g220";
ChrI	AUGUSTUS	CDS	533751	539666	1	-	0	transcript_id "sch_g220.t1"; gene_id "sch_g220";
ChrI	AUGUSTUS	CDS	539753	539755	1	-	0	transcript_id "sch_g220.t1"; gene_id "sch_g220";
ChrI	AUGUSTUS	start_codon	539753	539755	.	-	0	transcript_id "sch_g220.t1"; gene_id "sch_g220";
ChrI	AUGUSTUS	stop_codon	533751	533753	.	-	0	transcript_id "sch_g220.t1"; gene_id "sch_g220";
ChrI	AUGUSTUS	intron	539667	539752	1	-	.	transcript_id "sch_g220.t1"; gene_id "sch_g220";
ChrI	AUGUSTUS	gene	540132	541166	.	-	.	gene_id "sch_g221"; gene_biotype "protein_coding"; gene_source "augustus"; go_terms "-"; cog_category "S";
ChrI	AUGUSTUS	transcript	540132	541166	1	-	.	transcript_id "sch_g221.t1"; gene_id "sch_g221"; transcript_biotype "protein_coding"; transcript_source "augustus";
ChrI	AUGUSTUS	exon	540132	541166	.	-	.	transcript_id "sch_g221.t1"; gene_id "sch_g221";
ChrI	AUGUSTUS	CDS	540132	541166	1	-	0	transcript_id "sch_g221.t1"; gene_id "sch_g221";
ChrI	AUGUSTUS	start_codon	541164	541166	.	-	0	transcript_id "sch_g221.t1"; gene_id "sch_g221";
ChrI	AUGUSTUS	stop_codon	540132	540134	.	-	0	transcript_id "sch_g221.t1"; gene_id "sch_g221";
ChrI	AUGUSTUS	gene	541699	543684	.	-	.	gene_id "sch_g222"; gene_biotype "protein_coding"; gene_source "augustus"; gene_name "FET3"; go_terms "GO:0000041,GO:0000322,GO:0000323,GO:0000324,GO:0003674,GO:0003824,GO:0004322,GO:0005575,GO:0005622,GO:0005623,GO:0005737,GO:0005773,GO:0005783,GO:0005886,GO:0005887,GO:0006810,GO:0006811,GO:0006812,GO:0006820,GO:0006826,GO:0006873,GO:0006875,GO:0006879,GO:0008150,GO:0008152,GO:0009987,GO:0010035…
ChrI	AUGUSTUS	transcript	541699	543684	0.82	-	.	transcript_id "sch_g222.t1"; gene_id "sch_g222"; transcript_biotype "protein_coding"; transcript_source "augustus"; transcript_name "FET3";
ChrI	AUGUSTUS	exon	541699	543684	.	-	.	transcript_id "sch_g222.t1"; gene_id "sch_g222";
ChrI	AUGUSTUS	CDS	541699	543684	0.82	-	0	transcript_id "sch_g222.t1"; gene_id "sch_g222";
ChrI	AUGUSTUS	start_codon	543682	543684	.	-	0	transcript_id "sch_g222.t1"; gene_id "sch_g222";
ChrI	AUGUSTUS	stop_codon	541699	541701	.	-	0	transcript_id "sch_g222.t1"; gene_id "sch_g222";
ChrI	AUGUSTUS	gene	546787	547836	.	-	.	gene_id "sch_g223"; gene_biotype "protein_coding"; gene_source "augustus"; gene_name "GRP1"; go_terms "GO:0003674,GO:0003824,GO:0006081,GO:0006082,GO:0006089,GO:0008150,GO:0008152,GO:0009056,GO:0009438,GO:0009636,GO:0009987,GO:0010033,GO:0016491,GO:0016614,GO:0016616,GO:0019752,GO:0032787,GO:0042180,GO:0042182,GO:0042221,GO:0043436,GO:0043892,GO:0044237,GO:0044248,GO:0044281,GO:0044282,GO:0046185…
ChrI	AUGUSTUS	transcript	546787	547836	1	-	.	transcript_id "sch_g223.t1"; gene_id "sch_g223"; transcript_biotype "protein_coding"; transcript_source "augustus"; transcript_name "GRP1";
ChrI	AUGUSTUS	exon	546787	547836	.	-	.	transcript_id "sch_g223.t1"; gene_id "sch_g223";
ChrI	AUGUSTUS	CDS	546787	547836	1	-	0	transcript_id "sch_g223.t1"; gene_id "sch_g223";
ChrI	AUGUSTUS	start_codon	547834	547836	.	-	0	transcript_id "sch_g223.t1"; gene_id "sch_g223";
ChrI	AUGUSTUS	stop_codon	546787	546789	.	-	0	transcript_id "sch_g223.t1"; gene_id "sch_g223";
ChrI	AUGUSTUS	gene	549900	552665	.	+	.	gene_id "sch_g224"; gene_biotype "protein_coding"; gene_source "augustus"; go_terms "-"; cog_category "S";
ChrI	AUGUSTUS	transcript	549900	552665	1	+	.	transcript_id "sch_g224.t1"; gene_id "sch_g224"; transcript_biotype "protein_coding"; transcript_source "augustus";
ChrI	AUGUSTUS	exon	549900	552665	.	+	.	transcript_id "sch_g224.t1"; gene_id "sch_g224";
ChrI	AUGUSTUS	CDS	549900	552665	1	+	0	transcript_id "sch_g224.t1"; gene_id "sch_g224";
ChrI	AUGUSTUS	start_codon	549900	549902	.	+	0	transcript_id "sch_g224.t1"; gene_id "sch_g224";
ChrI	AUGUSTUS	stop_codon	552663	552665	.	+	0	transcript_id "sch_g224.t1"; gene_id "sch_g224";
ChrI	AUGUSTUS	gene	553158	554426	.	+	.	gene_id "sch_g225"; gene_biotype "protein_coding"; gene_source "augustus"; go_terms "GO:0000027,GO:0000054,GO:0000055,GO:0000463,GO:0000470,GO:0003674,GO:0003676,GO:0003723,GO:0005488,GO:0005575,GO:0005622,GO:0005623,GO:0005634,GO:0005654,GO:0005730,GO:0006139,GO:0006364,GO:0006396,GO:0006403,GO:0006405,GO:0006611,GO:0006725,GO:0006807,GO:0006810,GO:0006886,GO:0006913,GO:0006996,GO:0008104,GO:000…
ChrI	AUGUSTUS	transcript	553158	554426	1	+	.	transcript_id "sch_g225.t1"; gene_id "sch_g225"; transcript_biotype "protein_coding"; transcript_source "augustus";
ChrI	AUGUSTUS	exon	553158	554426	.	+	.	transcript_id "sch_g225.t1"; gene_id "sch_g225";
ChrI	AUGUSTUS	CDS	553158	554426	1	+	0	transcript_id "sch_g225.t1"; gene_id "sch_g225";
ChrI	AUGUSTUS	start_codon	553158	553160	.	+	0	transcript_id "sch_g225.t1"; gene_id "sch_g225";
ChrI	AUGUSTUS	stop_codon	554424	554426	.	+	0	transcript_id "sch_g225.t1"; gene_id "sch_g225";
ChrI	AUGUSTUS	gene	555377	556885	.	-	.	gene_id "sch_g226"; gene_biotype "protein_coding"; gene_source "augustus"; gene_name "SUB8"; go_terms "GO:0000003,GO:0000322,GO:0000323,GO:0000324,GO:0000328,GO:0000746,GO:0000747,GO:0003674,GO:0003824,GO:0004175,GO:0004252,GO:0005488,GO:0005575,GO:0005622,GO:0005623,GO:0005737,GO:0005773,GO:0005775,GO:0006508,GO:0006807,GO:0006914,GO:0006950,GO:0006996,GO:0007033,GO:0007039,GO:0007154,GO:0008150…
ChrI	AUGUSTUS	transcript	555377	556885	1	-	.	transcript_id "sch_g226.t1"; gene_id "sch_g226"; transcript_biotype "protein_coding"; transcript_source "augustus"; transcript_name "SUB8";
ChrI	AUGUSTUS	exon	555377	556885	.	-	.	transcript_id "sch_g226.t1"; gene_id "sch_g226";
ChrI	AUGUSTUS	CDS	555377	556885	1	-	0	transcript_id "sch_g226.t1"; gene_id "sch_g226";
ChrI	AUGUSTUS	start_codon	556883	556885	.	-	0	transcript_id "sch_g226.t1"; gene_id "sch_g226";
ChrI	AUGUSTUS	stop_codon	555377	555379	.	-	0	transcript_id "sch_g226.t1"; gene_id "sch_g226";
ChrI	AUGUSTUS	gene	558355	560946	.	+	.	gene_id "sch_g227"; gene_biotype "protein_coding"; gene_source "augustus"; go_terms "GO:0000151,GO:0000152,GO:0001101,GO:0003674,GO:0003824,GO:0004842,GO:0005575,GO:0005622,GO:0005623,GO:0005634,GO:0005635,GO:0005637,GO:0006464,GO:0006508,GO:0006511,GO:0006807,GO:0008150,GO:0008152,GO:0009056,GO:0009057,GO:0009719,GO:0009987,GO:0010033,GO:0010243,GO:0010498,GO:0012505,GO:0016020,GO:0016021,GO:001…
ChrI	AUGUSTUS	transcript	558355	560946	1	+	.	transcript_id "sch_g227.t1"; gene_id "sch_g227"; transcript_biotype "protein_coding"; transcript_source "augustus";
ChrI	AUGUSTUS	exon	558355	560946	.	+	.	transcript_id "sch_g227.t1"; gene_id "sch_g227";
ChrI	AUGUSTUS	CDS	558355	560946	1	+	0	transcript_id "sch_g227.t1"; gene_id "sch_g227";
ChrI	AUGUSTUS	start_codon	558355	558357	.	+	0	transcript_id "sch_g227.t1"; gene_id "sch_g227";
ChrI	AUGUSTUS	stop_codon	560944	560946	.	+	0	transcript_id "sch_g227.t1"; gene_id "sch_g227";
ChrI	AUGUSTUS	gene	562092	563507	.	+	.	gene_id "sch_g228"; gene_biotype "protein_coding"; gene_source "augustus"; gene_name "AAT2"; go_terms "GO:0003674,GO:0003824,GO:0004069,GO:0005575,GO:0005622,GO:0005623,GO:0005737,GO:0005777,GO:0005829,GO:0006082,GO:0006107,GO:0006520,GO:0006528,GO:0006529,GO:0006531,GO:0006532,GO:0006807,GO:0008150,GO:0008152,GO:0008483,GO:0008652,GO:0009056,GO:0009058,GO:0009066,GO:0009067,GO:0009987,GO:0016053…
ChrI	AUGUSTUS	transcript	562092	563507	0.99	+	.	transcript_id "sch_g228.t1"; gene_id "sch_g228"; transcript_biotype "protein_coding"; transcript_source "augustus"; transcript_name "AAT2";
ChrI	AUGUSTUS	exon	562092	563507	.	+	.	transcript_id "sch_g228.t1"; gene_id "sch_g228";
ChrI	AUGUSTUS	CDS	562092	563507	0.99	+	0	transcript_id "sch_g228.t1"; gene_id "sch_g228";
ChrI	AUGUSTUS	start_codon	562092	562094	.	+	0	transcript_id "sch_g228.t1"; gene_id "sch_g228";
ChrI	AUGUSTUS	stop_codon	563505	563507	.	+	0	transcript_id "sch_g228.t1"; gene_id "sch_g228";
ChrI	AUGUSTUS	gene	563791	564846	.	-	.	gene_id "sch_g229"; gene_biotype "protein_coding"; gene_source "augustus"; gene_name "tmk1"; go_terms "GO:0000003,GO:0000165,GO:0000166,GO:0000746,GO:0000747,GO:0000749,GO:0000750,GO:0001402,GO:0001403,GO:0002831,GO:0002833,GO:0003006,GO:0003674,GO:0003824,GO:0004672,GO:0004674,GO:0004707,GO:0005488,GO:0005515,GO:0005524,GO:0005575,GO:0005622,GO:0005623,GO:0005634,GO:0005737,GO:0005933,GO:0005935…
ChrI	AUGUSTUS	transcript	563791	564846	0.99	-	.	transcript_id "sch_g229.t1"; gene_id "sch_g229"; transcript_biotype "protein_coding"; transcript_source "augustus"; transcript_name "tmk1";
ChrI	AUGUSTUS	exon	563791	564846	.	-	.	transcript_id "sch_g229.t1"; gene_id "sch_g229";
ChrI	AUGUSTUS	CDS	563791	564846	0.99	-	0	transcript_id "sch_g229.t1"; gene_id "sch_g229";
ChrI	AUGUSTUS	start_codon	564844	564846	.	-	0	transcript_id "sch_g229.t1"; gene_id "sch_g229";
ChrI	AUGUSTUS	stop_codon	563791	563793	.	-	0	transcript_id "sch_g229.t1"; gene_id "sch_g229";
ChrI	AUGUSTUS	gene	565881	567209	.	-	.	gene_id "sch_g230"; gene_biotype "protein_coding"; gene_source "augustus"; gene_name "VAN1"; go_terms "GO:0000032,GO:0000136,GO:0000137,GO:0000139,GO:0005575,GO:0005622,GO:0005623,GO:0005737,GO:0005794,GO:0005795,GO:0006056,GO:0006057,GO:0006464,GO:0006486,GO:0006487,GO:0006807,GO:0008150,GO:0008152,GO:0009058,GO:0009059,GO:0009100,GO:0009101,GO:0009987,GO:0012505,GO:0016020,GO:0016021,GO:0019538…
ChrI	AUGUSTUS	transcript	565881	567209	0.69	-	.	transcript_id "sch_g230.t1"; gene_id "sch_g230"; transcript_biotype "protein_coding"; transcript_source "augustus"; transcript_name "VAN1";
ChrI	AUGUSTUS	exon	565881	567209	.	-	.	transcript_id "sch_g230.t1"; gene_id "sch_g230";
ChrI	AUGUSTUS	CDS	565881	567209	0.69	-	0	transcript_id "sch_g230.t1"; gene_id "sch_g230";
ChrI	AUGUSTUS	start_codon	567207	567209	.	-	0	transcript_id "sch_g230.t1"; gene_id "sch_g230";
ChrI	AUGUSTUS	stop_codon	565881	565883	.	-	0	transcript_id "sch_g230.t1"; gene_id "sch_g230";
ChrI	AUGUSTUS	gene	568422	569042	.	-	.	gene_id "sch_g231"; gene_biotype "protein_coding"; gene_source "augustus"; gene_name "ypt1"; go_terms "GO:0000045,GO:0000139,GO:0000149,GO:0000407,GO:0003674,GO:0003824,GO:0003924,GO:0005488,GO:0005515,GO:0005575,GO:0005622,GO:0005623,GO:0005737,GO:0005739,GO:0005783,GO:0005789,GO:0005794,GO:0005795,GO:0005801,GO:0006139,GO:0006401,GO:0006725,GO:0006807,GO:0006810,GO:0006886,GO:0006888,GO:0006890…
ChrI	AUGUSTUS	transcript	568422	569042	0.92	-	.	transcript_id "sch_g231.t1"; gene_id "sch_g231"; transcript_biotype "protein_coding"; transcript_source "augustus"; transcript_name "ypt1";
ChrI	AUGUSTUS	exon	568422	569042	.	-	.	transcript_id "sch_g231.t1"; gene_id "sch_g231";
ChrI	AUGUSTUS	CDS	568422	569042	0.92	-	0	transcript_id "sch_g231.t1"; gene_id "sch_g231";
ChrI	AUGUSTUS	start_codon	569040	569042	.	-	0	transcript_id "sch_g231.t1"; gene_id "sch_g231";
ChrI	AUGUSTUS	stop_codon	568422	568424	.	-	0	transcript_id "sch_g231.t1"; gene_id "sch_g231";
ChrI	AUGUSTUS	gene	571931	573463	.	-	.	gene_id "sch_g232"; gene_biotype "protein_coding"; gene_source "augustus"; gene_name "LIS1"; go_terms "GO:0000003,GO:0000132,GO:0000226,GO:0000278,GO:0000775,GO:0000776,GO:0000922,GO:0003006,GO:0003674,GO:0005488,GO:0005515,GO:0005575,GO:0005622,GO:0005623,GO:0005634,GO:0005694,GO:0005737,GO:0005815,GO:0005816,GO:0005819,GO:0005856,GO:0005874,GO:0005875,GO:0005881,GO:0005938,GO:0006810,GO:0006928…
ChrI	AUGUSTUS	transcript	571931	573463	0.7	-	.	transcript_id "sch_g232.t1"; gene_id "sch_g232"; transcript_biotype "protein_coding"; transcript_source "augustus"; transcript_name "LIS1";
ChrI	AUGUSTUS	exon	571931	573463	.	-	.	transcript_id "sch_g232.t1"; gene_id "sch_g232";
ChrI	AUGUSTUS	CDS	571931	573463	0.7	-	0	transcript_id "sch_g232.t1"; gene_id "sch_g232";
ChrI	AUGUSTUS	start_codon	573461	573463	.	-	0	transcript_id "sch_g232.t1"; gene_id "sch_g232";
ChrI	AUGUSTUS	stop_codon	571931	571933	.	-	0	transcript_id "sch_g232.t1"; gene_id "sch_g232";
ChrI	AUGUSTUS	gene	575143	577208	.	-	.	gene_id "sch_g233"; gene_biotype "protein_coding"; gene_source "augustus"; gene_name "TUB2"; go_terms "GO:0000003,GO:0000070,GO:0000166,GO:0000226,GO:0000235,GO:0000278,GO:0000280,GO:0000819,GO:0001882,GO:0001883,GO:0003674,GO:0003824,GO:0003924,GO:0005198,GO:0005200,GO:0005488,GO:0005525,GO:0005575,GO:0005622,GO:0005623,GO:0005634,GO:0005737,GO:0005815,GO:0005816,GO:0005818,GO:0005819,GO:0005828…
ChrI	AUGUSTUS	transcript	575143	577208	1	-	.	transcript_id "sch_g233.t1"; gene_id "sch_g233"; transcript_biotype "protein_coding"; transcript_source "augustus"; transcript_name "TUB2";
ChrI	AUGUSTUS	exon	575143	576462	.	-	.	transcript_id "sch_g233.t1"; gene_id "sch_g233";
ChrI	AUGUSTUS	exon	576863	576898	.	-	.	transcript_id "sch_g233.t1"; gene_id "sch_g233";
ChrI	AUGUSTUS	exon	577197	577208	.	-	.	transcript_id "sch_g233.t1"; gene_id "sch_g233";
ChrI	AUGUSTUS	CDS	575143	576462	1	-	0	transcript_id "sch_g233.t1"; gene_id "sch_g233";
ChrI	AUGUSTUS	CDS	576863	576898	1	-	0	transcript_id "sch_g233.t1"; gene_id "sch_g233";
ChrI	AUGUSTUS	CDS	577197	577208	1	-	0	transcript_id "sch_g233.t1"; gene_id "sch_g233";
ChrI	AUGUSTUS	start_codon	577206	577208	.	-	0	transcript_id "sch_g233.t1"; gene_id "sch_g233";
ChrI	AUGUSTUS	stop_codon	575143	575145	.	-	0	transcript_id "sch_g233.t1"; gene_id "sch_g233";
ChrI	AUGUSTUS	intron	576463	576862	1	-	.	transcript_id "sch_g233.t1"; gene_id "sch_g233";
ChrI	AUGUSTUS	intron	576899	577196	1	-	.	transcript_id "sch_g233.t1"; gene_id "sch_g233";
ChrI	AUGUSTUS	gene	577761	578144	.	-	.	gene_id "sch_g234"; gene_biotype "protein_coding"; gene_source "augustus"; gene_name "APC11"; go_terms "GO:0000151,GO:0000152,GO:0003674,GO:0003824,GO:0004842,GO:0005488,GO:0005515,GO:0005575,GO:0005622,GO:0005623,GO:0005634,GO:0005680,GO:0006464,GO:0006508,GO:0006511,GO:0006807,GO:0007088,GO:0007346,GO:0008150,GO:0008152,GO:0008270,GO:0009056,GO:0009057,GO:0009896,GO:0009987,GO:0010498,GO:001056…
ChrI	AUGUSTUS	transcript	577761	578144	1	-	.	transcript_id "sch_g234.t1"; gene_id "sch_g234"; transcript_biotype "protein_coding"; transcript_source "augustus"; transcript_name "APC11";
ChrI	AUGUSTUS	exon	577761	578144	.	-	.	transcript_id "sch_g234.t1"; gene_id "sch_g234";
ChrI	AUGUSTUS	CDS	577761	578144	1	-	0	transcript_id "sch_g234.t1"; gene_id "sch_g234";
ChrI	AUGUSTUS	start_codon	578142	578144	.	-	0	transcript_id "sch_g234.t1"; gene_id "sch_g234";
ChrI	AUGUSTUS	stop_codon	577761	577763	.	-	0	transcript_id "sch_g234.t1"; gene_id "sch_g234";
ChrI	AUGUSTUS	gene	578707	579471	.	+	.	gene_id "sch_g235"; gene_biotype "protein_coding"; gene_source "augustus"; go_terms "GO:0000447,GO:0000460,GO:0000462,GO:0000466,GO:0000469,GO:0000472,GO:0000478,GO:0000479,GO:0000480,GO:0000966,GO:0000967,GO:0003674,GO:0003676,GO:0003723,GO:0005488,GO:0005575,GO:0005622,GO:0005623,GO:0005634,GO:0005730,GO:0006139,GO:0006364,GO:0006396,GO:0006725,GO:0006807,GO:0008150,GO:0008152,GO:0009987,GO:001…
ChrI	AUGUSTUS	transcript	578707	579471	1	+	.	transcript_id "sch_g235.t1"; gene_id "sch_g235"; transcript_biotype "protein_coding"; transcript_source "augustus";
ChrI	AUGUSTUS	exon	578707	579471	.	+	.	transcript_id "sch_g235.t1"; gene_id "sch_g235";
ChrI	AUGUSTUS	CDS	578707	579471	1	+	0	transcript_id "sch_g235.t1"; gene_id "sch_g235";
ChrI	AUGUSTUS	start_codon	578707	578709	.	+	0	transcript_id "sch_g235.t1"; gene_id "sch_g235";
ChrI	AUGUSTUS	stop_codon	579469	579471	.	+	0	transcript_id "sch_g235.t1"; gene_id "sch_g235";
ChrI	AUGUSTUS	gene	579945	580379	.	-	.	gene_id "sch_g236"; gene_biotype "protein_coding"; gene_source "augustus"; go_terms "-"; cog_category "-";
ChrI	AUGUSTUS	transcript	579945	580379	0.89	-	.	transcript_id "sch_g236.t1"; gene_id "sch_g236"; transcript_biotype "protein_coding"; transcript_source "augustus";
ChrI	AUGUSTUS	exon	579945	580379	.	-	.	transcript_id "sch_g236.t1"; gene_id "sch_g236";
ChrI	AUGUSTUS	CDS	579945	580379	0.89	-	0	transcript_id "sch_g236.t1"; gene_id "sch_g236";
ChrI	AUGUSTUS	start_codon	580377	580379	.	-	0	transcript_id "sch_g236.t1"; gene_id "sch_g236";
ChrI	AUGUSTUS	stop_codon	579945	579947	.	-	0	transcript_id "sch_g236.t1"; gene_id "sch_g236";
ChrI	AUGUSTUS	gene	580848	581912	.	-	.	gene_id "sch_g237"; gene_biotype "protein_coding"; gene_source "augustus"; gene_name "PIR3"; go_terms "GO:0003674,GO:0003824,GO:0005198,GO:0005199,GO:0005575,GO:0005576,GO:0005618,GO:0005621,GO:0005622,GO:0005623,GO:0005634,GO:0005737,GO:0005829,GO:0006810,GO:0006886,GO:0008104,GO:0008150,GO:0009277,GO:0009987,GO:0015031,GO:0015833,GO:0016043,GO:0016462,GO:0016787,GO:0016817,GO:0016818,GO:0016887…
ChrI	AUGUSTUS	transcript	580848	581912	1	-	.	transcript_id "sch_g237.t1"; gene_id "sch_g237"; transcript_biotype "protein_coding"; transcript_source "augustus"; transcript_name "PIR3";
ChrI	AUGUSTUS	exon	580848	581912	.	-	.	transcript_id "sch_g237.t1"; gene_id "sch_g237";
ChrI	AUGUSTUS	CDS	580848	581912	1	-	0	transcript_id "sch_g237.t1"; gene_id "sch_g237";
ChrI	AUGUSTUS	start_codon	581910	581912	.	-	0	transcript_id "sch_g237.t1"; gene_id "sch_g237";
ChrI	AUGUSTUS	stop_codon	580848	580850	.	-	0	transcript_id "sch_g237.t1"; gene_id "sch_g237";
ChrI	AUGUSTUS	gene	590083	591375	.	+	.	gene_id "sch_g238"; gene_biotype "protein_coding"; gene_source "augustus"; go_terms "GO:0000166,GO:0003674,GO:0003824,GO:0005488,GO:0006082,GO:0006520,GO:0006553,GO:0006554,GO:0006807,GO:0008150,GO:0008152,GO:0009056,GO:0009063,GO:0009066,GO:0009068,GO:0009987,GO:0016054,GO:0016491,GO:0016645,GO:0016647,GO:0017144,GO:0019477,GO:0019752,GO:0036094,GO:0042737,GO:0043167,GO:0043168,GO:0043436,GO:004…
ChrI	AUGUSTUS	transcript	590083	591375	0.68	+	.	transcript_id "sch_g238.t1"; gene_id "sch_g238"; transcript_biotype "protein_coding"; transcript_source "augustus";
ChrI	AUGUSTUS	exon	590083	591375	.	+	.	transcript_id "sch_g238.t1"; gene_id "sch_g238";
ChrI	AUGUSTUS	CDS	590083	591375	0.68	+	0	transcript_id "sch_g238.t1"; gene_id "sch_g238";
ChrI	AUGUSTUS	start_codon	590083	590085	.	+	0	transcript_id "sch_g238.t1"; gene_id "sch_g238";
ChrI	AUGUSTUS	stop_codon	591373	591375	.	+	0	transcript_id "sch_g238.t1"; gene_id "sch_g238";
ChrI	AUGUSTUS	gene	591642	592898	.	+	.	gene_id "sch_g239"; gene_biotype "protein_coding"; gene_source "augustus"; gene_name "engB"; go_terms "-"; cog_category "D";
ChrI	AUGUSTUS	transcript	591642	592898	0.67	+	.	transcript_id "sch_g239.t1"; gene_id "sch_g239"; transcript_biotype "protein_coding"; transcript_source "augustus"; transcript_name "engB";
ChrI	AUGUSTUS	exon	591642	592898	.	+	.	transcript_id "sch_g239.t1"; gene_id "sch_g239";
ChrI	AUGUSTUS	CDS	591642	592898	0.67	+	0	transcript_id "sch_g239.t1"; gene_id "sch_g239";
ChrI	AUGUSTUS	start_codon	591642	591644	.	+	0	transcript_id "sch_g239.t1"; gene_id "sch_g239";
ChrI	AUGUSTUS	stop_codon	592896	592898	.	+	0	transcript_id "sch_g239.t1"; gene_id "sch_g239";
ChrI	AUGUSTUS	gene	592934	595138	.	-	.	gene_id "sch_g240"; gene_biotype "protein_coding"; gene_source "augustus"; gene_name "CDC27"; go_terms "GO:0000070,GO:0000151,GO:0000152,GO:0000278,GO:0000280,GO:0000819,GO:0003674,GO:0003676,GO:0003677,GO:0005488,GO:0005575,GO:0005622,GO:0005623,GO:0005634,GO:0005680,GO:0006464,GO:0006508,GO:0006511,GO:0006807,GO:0006996,GO:0007049,GO:0007050,GO:0007059,GO:0007088,GO:0007346,GO:0008150,GO:000815…
ChrI	AUGUSTUS	transcript	592934	595138	0.84	-	.	transcript_id "sch_g240.t1"; gene_id "sch_g240"; transcript_biotype "protein_coding"; transcript_source "augustus"; transcript_name "CDC27";
ChrI	AUGUSTUS	exon	592934	595138	.	-	.	transcript_id "sch_g240.t1"; gene_id "sch_g240";
ChrI	AUGUSTUS	CDS	592934	595138	0.84	-	0	transcript_id "sch_g240.t1"; gene_id "sch_g240";
ChrI	AUGUSTUS	start_codon	595136	595138	.	-	0	transcript_id "sch_g240.t1"; gene_id "sch_g240";
ChrI	AUGUSTUS	stop_codon	592934	592936	.	-	0	transcript_id "sch_g240.t1"; gene_id "sch_g240";
ChrI	AUGUSTUS	gene	595853	597487	.	-	.	gene_id "sch_g241"; gene_biotype "protein_coding"; gene_source "augustus"; gene_name "PTC5"; go_terms "GO:0003674,GO:0003824,GO:0004721,GO:0004722,GO:0004741,GO:0005575,GO:0005622,GO:0005623,GO:0005737,GO:0005739,GO:0005740,GO:0005758,GO:0006091,GO:0006464,GO:0006470,GO:0006793,GO:0006796,GO:0006807,GO:0008150,GO:0008152,GO:0009893,GO:0009987,GO:0016311,GO:0016787,GO:0016788,GO:0016791,GO:0019222…
ChrI	AUGUSTUS	transcript	595853	597487	0.84	-	.	transcript_id "sch_g241.t1"; gene_id "sch_g241"; transcript_biotype "protein_coding"; transcript_source "augustus"; transcript_name "PTC5";
ChrI	AUGUSTUS	exon	595853	597487	.	-	.	transcript_id "sch_g241.t1"; gene_id "sch_g241";
ChrI	AUGUSTUS	CDS	595853	597487	0.84	-	0	transcript_id "sch_g241.t1"; gene_id "sch_g241";
ChrI	AUGUSTUS	start_codon	597485	597487	.	-	0	transcript_id "sch_g241.t1"; gene_id "sch_g241";
ChrI	AUGUSTUS	stop_codon	595853	595855	.	-	0	transcript_id "sch_g241.t1"; gene_id "sch_g241";
ChrI	AUGUSTUS	gene	598135	600478	.	+	.	gene_id "sch_g242"; gene_biotype "protein_coding"; gene_source "augustus"; go_terms "-"; cog_category "S";
ChrI	AUGUSTUS	transcript	598135	600478	0.97	+	.	transcript_id "sch_g242.t1"; gene_id "sch_g242"; transcript_biotype "protein_coding"; transcript_source "augustus";
ChrI	AUGUSTUS	exon	598135	598139	.	+	.	transcript_id "sch_g242.t1"; gene_id "sch_g242";
ChrI	AUGUSTUS	exon	598504	600478	.	+	.	transcript_id "sch_g242.t1"; gene_id "sch_g242";
ChrI	AUGUSTUS	CDS	598135	598139	0.98	+	0	transcript_id "sch_g242.t1"; gene_id "sch_g242";
ChrI	AUGUSTUS	CDS	598504	600478	0.99	+	1	transcript_id "sch_g242.t1"; gene_id "sch_g242";
ChrI	AUGUSTUS	start_codon	598135	598137	.	+	0	transcript_id "sch_g242.t1"; gene_id "sch_g242";
ChrI	AUGUSTUS	stop_codon	600476	600478	.	+	0	transcript_id "sch_g242.t1"; gene_id "sch_g242";
ChrI	AUGUSTUS	intron	598140	598503	0.98	+	.	transcript_id "sch_g242.t1"; gene_id "sch_g242";
ChrI	AUGUSTUS	gene	600800	603478	.	+	.	gene_id "sch_g243"; gene_biotype "protein_coding"; gene_source "augustus"; go_terms "GO:0000957,GO:0000958,GO:0000959,GO:0003674,GO:0003676,GO:0003723,GO:0003729,GO:0005488,GO:0005575,GO:0005622,GO:0005623,GO:0005737,GO:0005739,GO:0005740,GO:0005743,GO:0006091,GO:0006139,GO:0006401,GO:0006402,GO:0006725,GO:0006807,GO:0008150,GO:0008152,GO:0009056,GO:0009057,GO:0009060,GO:0009892,GO:0009987,GO:001…
ChrI	AUGUSTUS	transcript	600800	603478	0.93	+	.	transcript_id "sch_g243.t1"; gene_id "sch_g243"; transcript_biotype "protein_coding"; transcript_source "augustus";
ChrI	AUGUSTUS	exon	600800	603478	.	+	.	transcript_id "sch_g243.t1"; gene_id "sch_g243";
ChrI	AUGUSTUS	CDS	600800	603478	0.93	+	0	transcript_id "sch_g243.t1"; gene_id "sch_g243";
ChrI	AUGUSTUS	start_codon	600800	600802	.	+	0	transcript_id "sch_g243.t1"; gene_id "sch_g243";
ChrI	AUGUSTUS	stop_codon	603476	603478	.	+	0	transcript_id "sch_g243.t1"; gene_id "sch_g243";
ChrI	AUGUSTUS	gene	603861	604832	.	+	.	gene_id "sch_g244"; gene_biotype "protein_coding"; gene_source "augustus"; gene_name "BUD32"; go_terms "GO:0000003,GO:0000166,GO:0000278,GO:0000281,GO:0000282,GO:0000408,GO:0000722,GO:0000723,GO:0000910,GO:0002949,GO:0003674,GO:0003824,GO:0004672,GO:0004674,GO:0005488,GO:0005524,GO:0005575,GO:0005622,GO:0005623,GO:0005634,GO:0005737,GO:0005829,GO:0006139,GO:0006259,GO:0006310,GO:0006312,GO:000635…
ChrI	AUGUSTUS	transcript	603861	604832	1	+	.	transcript_id "sch_g244.t1"; gene_id "sch_g244"; transcript_biotype "protein_coding"; transcript_source "augustus"; transcript_name "BUD32";
ChrI	AUGUSTUS	exon	603861	604832	.	+	.	transcript_id "sch_g244.t1"; gene_id "sch_g244";
ChrI	AUGUSTUS	CDS	603861	604832	1	+	0	transcript_id "sch_g244.t1"; gene_id "sch_g244";
ChrI	AUGUSTUS	start_codon	603861	603863	.	+	0	transcript_id "sch_g244.t1"; gene_id "sch_g244";
ChrI	AUGUSTUS	stop_codon	604830	604832	.	+	0	transcript_id "sch_g244.t1"; gene_id "sch_g244";
ChrI	AUGUSTUS	gene	605000	605437	.	-	.	gene_id "sch_g245"; gene_biotype "protein_coding"; gene_source "augustus"; go_terms "GO:0005575,GO:0005622,GO:0005623,GO:0005737,GO:0005739,GO:0005740,GO:0005743,GO:0005746,GO:0005751,GO:0006091,GO:0006119,GO:0006123,GO:0006139,GO:0006163,GO:0006725,GO:0006753,GO:0006793,GO:0006796,GO:0006807,GO:0008150,GO:0008152,GO:0009060,GO:0009117,GO:0009123,GO:0009126,GO:0009141,GO:0009144,GO:0009150,GO:000…
ChrI	AUGUSTUS	transcript	605000	605437	0.98	-	.	transcript_id "sch_g245.t1"; gene_id "sch_g245"; transcript_biotype "protein_coding"; transcript_source "augustus";
ChrI	AUGUSTUS	exon	605000	605437	.	-	.	transcript_id "sch_g245.t1"; gene_id "sch_g245";
ChrI	AUGUSTUS	CDS	605000	605437	0.98	-	0	transcript_id "sch_g245.t1"; gene_id "sch_g245";
ChrI	AUGUSTUS	start_codon	605435	605437	.	-	0	transcript_id "sch_g245.t1"; gene_id "sch_g245";
ChrI	AUGUSTUS	stop_codon	605000	605002	.	-	0	transcript_id "sch_g245.t1"; gene_id "sch_g245";
ChrI	AUGUSTUS	gene	606115	608073	.	+	.	gene_id "sch_g246"; gene_biotype "protein_coding"; gene_source "augustus"; gene_name "CTA8"; go_terms "GO:0000228,GO:0000785,GO:0000790,GO:0000976,GO:0000977,GO:0000978,GO:0000981,GO:0000982,GO:0000987,GO:0001012,GO:0001067,GO:0001077,GO:0001228,GO:0003674,GO:0003676,GO:0003677,GO:0003690,GO:0003700,GO:0005488,GO:0005575,GO:0005622,GO:0005623,GO:0005634,GO:0005694,GO:0005737,GO:0005739,GO:0006139…
ChrI	AUGUSTUS	transcript	606115	608073	1	+	.	transcript_id "sch_g246.t1"; gene_id "sch_g246"; transcript_biotype "protein_coding"; transcript_source "augustus"; transcript_name "CTA8";
ChrI	AUGUSTUS	exon	606115	608073	.	+	.	transcript_id "sch_g246.t1"; gene_id "sch_g246";
ChrI	AUGUSTUS	CDS	606115	608073	1	+	0	transcript_id "sch_g246.t1"; gene_id "sch_g246";
ChrI	AUGUSTUS	start_codon	606115	606117	.	+	0	transcript_id "sch_g246.t1"; gene_id "sch_g246";
ChrI	AUGUSTUS	stop_codon	608071	608073	.	+	0	transcript_id "sch_g246.t1"; gene_id "sch_g246";
ChrI	AUGUSTUS	gene	608672	612931	.	+	.	gene_id "sch_g247"; gene_biotype "protein_coding"; gene_source "augustus"; gene_name "IRR1"; go_terms "GO:0000070,GO:0000228,GO:0000278,GO:0000280,GO:0000775,GO:0000785,GO:0000790,GO:0000792,GO:0000793,GO:0000794,GO:0000798,GO:0000819,GO:0003674,GO:0003676,GO:0003677,GO:0003682,GO:0005488,GO:0005575,GO:0005622,GO:0005623,GO:0005634,GO:0005694,GO:0005720,GO:0005721,GO:0005737,GO:0005829,GO:0006996…
ChrI	AUGUSTUS	transcript	608672	612931	1	+	.	transcript_id "sch_g247.t1"; gene_id "sch_g247"; transcript_biotype "protein_coding"; transcript_source "augustus"; transcript_name "IRR1";
ChrI	AUGUSTUS	exon	608672	612931	.	+	.	transcript_id "sch_g247.t1"; gene_id "sch_g247";
ChrI	AUGUSTUS	CDS	608672	612931	1	+	0	transcript_id "sch_g247.t1"; gene_id "sch_g247";
ChrI	AUGUSTUS	start_codon	608672	608674	.	+	0	transcript_id "sch_g247.t1"; gene_id "sch_g247";
ChrI	AUGUSTUS	stop_codon	612929	612931	.	+	0	transcript_id "sch_g247.t1"; gene_id "sch_g247";
ChrI	AUGUSTUS	gene	613131	615602	.	-	.	gene_id "sch_g248"; gene_biotype "protein_coding"; gene_source "augustus"; gene_name "MSB1"; go_terms "GO:0005575,GO:0005622,GO:0005623,GO:0005737,GO:0005739,GO:0005886,GO:0005933,GO:0005934,GO:0005935,GO:0007163,GO:0008150,GO:0009987,GO:0016020,GO:0030010,GO:0030427,GO:0043226,GO:0043227,GO:0043229,GO:0043231,GO:0044424,GO:0044444,GO:0044464,GO:0071944"; cog_category "S";
ChrI	AUGUSTUS	transcript	613131	615602	0.79	-	.	transcript_id "sch_g248.t1"; gene_id "sch_g248"; transcript_biotype "protein_coding"; transcript_source "augustus"; transcript_name "MSB1";
ChrI	AUGUSTUS	exon	613131	615602	.	-	.	transcript_id "sch_g248.t1"; gene_id "sch_g248";
ChrI	AUGUSTUS	CDS	613131	615602	0.79	-	0	transcript_id "sch_g248.t1"; gene_id "sch_g248";
ChrI	AUGUSTUS	start_codon	615600	615602	.	-	0	transcript_id "sch_g248.t1"; gene_id "sch_g248";
ChrI	AUGUSTUS	stop_codon	613131	613133	.	-	0	transcript_id "sch_g248.t1"; gene_id "sch_g248";
ChrI	AUGUSTUS	gene	619775	621058	.	-	.	gene_id "sch_g249"; gene_biotype "protein_coding"; gene_source "augustus";
ChrI	AUGUSTUS	transcript	619775	621058	1	-	.	transcript_id "sch_g249.t1"; gene_id "sch_g249"; transcript_biotype "protein_coding"; transcript_source "augustus";
ChrI	AUGUSTUS	exon	619775	621058	.	-	.	transcript_id "sch_g249.t1"; gene_id "sch_g249";
ChrI	AUGUSTUS	CDS	619775	621058	1	-	0	transcript_id "sch_g249.t1"; gene_id "sch_g249";
ChrI	AUGUSTUS	start_codon	621056	621058	.	-	0	transcript_id "sch_g249.t1"; gene_id "sch_g249";
ChrI	AUGUSTUS	stop_codon	619775	619777	.	-	0	transcript_id "sch_g249.t1"; gene_id "sch_g249";
ChrI	AUGUSTUS	gene	621657	622181	.	+	.	gene_id "sch_g250"; gene_biotype "protein_coding"; gene_source "augustus"; gene_name "NdufA8"; go_terms "GO:0005575,GO:0005622,GO:0005623,GO:0005737,GO:0005739,GO:0005740,GO:0005743,GO:0005746,GO:0005747,GO:0016020,GO:0019866,GO:0030964,GO:0031090,GO:0031966,GO:0031967,GO:0031975,GO:0032991,GO:0043226,GO:0043227,GO:0043229,GO:0043231,GO:0044422,GO:0044424,GO:0044425,GO:0044429,GO:0044444,GO:00444…
ChrI	AUGUSTUS	transcript	621657	622181	1	+	.	transcript_id "sch_g250.t1"; gene_id "sch_g250"; transcript_biotype "protein_coding"; transcript_source "augustus"; transcript_name "NdufA8";
ChrI	AUGUSTUS	exon	621657	622181	.	+	.	transcript_id "sch_g250.t1"; gene_id "sch_g250";
ChrI	AUGUSTUS	CDS	621657	622181	1	+	0	transcript_id "sch_g250.t1"; gene_id "sch_g250";
ChrI	AUGUSTUS	start_codon	621657	621659	.	+	0	transcript_id "sch_g250.t1"; gene_id "sch_g250";
ChrI	AUGUSTUS	stop_codon	622179	622181	.	+	0	transcript_id "sch_g250.t1"; gene_id "sch_g250";
ChrI	AUGUSTUS	gene	622901	624544	.	-	.	gene_id "sch_g251"; gene_biotype "protein_coding"; gene_source "augustus"; gene_name "UGP1"; go_terms "GO:0000271,GO:0003674,GO:0003824,GO:0003983,GO:0005575,GO:0005618,GO:0005622,GO:0005623,GO:0005737,GO:0005886,GO:0005975,GO:0005976,GO:0005977,GO:0005978,GO:0005984,GO:0005991,GO:0005992,GO:0006011,GO:0006073,GO:0006077,GO:0006078,GO:0006091,GO:0006112,GO:0006139,GO:0006464,GO:0006486,GO:0006725…
ChrI	AUGUSTUS	transcript	622901	624544	1	-	.	transcript_id "sch_g251.t1"; gene_id "sch_g251"; transcript_biotype "protein_coding"; transcript_source "augustus"; transcript_name "UGP1";
ChrI	AUGUSTUS	exon	622901	624376	.	-	.	transcript_id "sch_g251.t1"; gene_id "sch_g251";
ChrI	AUGUSTUS	exon	624500	624544	.	-	.	transcript_id "sch_g251.t1"; gene_id "sch_g251";
ChrI	AUGUSTUS	CDS	622901	624376	1	-	0	transcript_id "sch_g251.t1"; gene_id "sch_g251";
ChrI	AUGUSTUS	CDS	624500	624544	1	-	0	transcript_id "sch_g251.t1"; gene_id "sch_g251";
ChrI	AUGUSTUS	start_codon	624542	624544	.	-	0	transcript_id "sch_g251.t1"; gene_id "sch_g251";
ChrI	AUGUSTUS	stop_codon	622901	622903	.	-	0	transcript_id "sch_g251.t1"; gene_id "sch_g251";
ChrI	AUGUSTUS	intron	624377	624499	1	-	.	transcript_id "sch_g251.t1"; gene_id "sch_g251";
ChrI	AUGUSTUS	gene	625391	626434	.	-	.	gene_id "sch_g252"; gene_biotype "protein_coding"; gene_source "augustus"; gene_name "RTC2"; go_terms "GO:0000322,GO:0000323,GO:0000324,GO:0000329,GO:0003333,GO:0003674,GO:0005215,GO:0005342,GO:0005575,GO:0005622,GO:0005623,GO:0005737,GO:0005739,GO:0005773,GO:0005774,GO:0005783,GO:0006810,GO:0006811,GO:0006820,GO:0006865,GO:0007034,GO:0008150,GO:0008509,GO:0008514,GO:0012505,GO:0015075,GO:0015171…
ChrI	AUGUSTUS	transcript	625391	626434	0.44	-	.	transcript_id "sch_g252.t1"; gene_id "sch_g252"; transcript_biotype "protein_coding"; transcript_source "augustus"; transcript_name "RTC2";
ChrI	AUGUSTUS	exon	625391	626434	.	-	.	transcript_id "sch_g252.t1"; gene_id "sch_g252";
ChrI	AUGUSTUS	CDS	625391	626434	0.44	-	0	transcript_id "sch_g252.t1"; gene_id "sch_g252";
ChrI	AUGUSTUS	start_codon	626432	626434	.	-	0	transcript_id "sch_g252.t1"; gene_id "sch_g252";
ChrI	AUGUSTUS	stop_codon	625391	625393	.	-	0	transcript_id "sch_g252.t1"; gene_id "sch_g252";
ChrI	AUGUSTUS	gene	627034	632505	.	-	.	gene_id "sch_g253"; gene_biotype "protein_coding"; gene_source "augustus"; gene_name "SPEG"; go_terms "GO:0001701,GO:0003674,GO:0003824,GO:0004672,GO:0005575,GO:0005622,GO:0005623,GO:0005634,GO:0005737,GO:0006464,GO:0006468,GO:0006793,GO:0006796,GO:0006807,GO:0007275,GO:0007507,GO:0007517,GO:0008150,GO:0008152,GO:0008285,GO:0009790,GO:0009792,GO:0009888,GO:0009987,GO:0014706,GO:0016301,GO:0016310…
ChrI	AUGUSTUS	transcript	627034	632505	0.99	-	.	transcript_id "sch_g253.t1"; gene_id "sch_g253"; transcript_biotype "protein_coding"; transcript_source "augustus"; transcript_name "SPEG";
ChrI	AUGUSTUS	exon	627034	632505	.	-	.	transcript_id "sch_g253.t1"; gene_id "sch_g253";
ChrI	AUGUSTUS	CDS	627034	632505	0.99	-	0	transcript_id "sch_g253.t1"; gene_id "sch_g253";
ChrI	AUGUSTUS	start_codon	632503	632505	.	-	0	transcript_id "sch_g253.t1"; gene_id "sch_g253";
ChrI	AUGUSTUS	stop_codon	627034	627036	.	-	0	transcript_id "sch_g253.t1"; gene_id "sch_g253";
ChrI	AUGUSTUS	gene	633498	634976	.	-	.	gene_id "sch_g254"; gene_biotype "protein_coding"; gene_source "augustus"; gene_name "NDH51"; go_terms "GO:0005575,GO:0005622,GO:0005623,GO:0005737,GO:0005739,GO:0005740,GO:0005743,GO:0016020,GO:0019866,GO:0031090,GO:0031966,GO:0031967,GO:0031975,GO:0043226,GO:0043227,GO:0043229,GO:0043231,GO:0044422,GO:0044424,GO:0044429,GO:0044444,GO:0044446,GO:0044464"; cog_category "C";
ChrI	AUGUSTUS	transcript	633498	634976	1	-	.	transcript_id "sch_g254.t1"; gene_id "sch_g254"; transcript_biotype "protein_coding"; transcript_source "augustus"; transcript_name "NDH51";
ChrI	AUGUSTUS	exon	633498	634976	.	-	.	transcript_id "sch_g254.t1"; gene_id "sch_g254";
ChrI	AUGUSTUS	CDS	633498	634976	1	-	0	transcript_id "sch_g254.t1"; gene_id "sch_g254";
ChrI	AUGUSTUS	start_codon	634974	634976	.	-	0	transcript_id "sch_g254.t1"; gene_id "sch_g254";
ChrI	AUGUSTUS	stop_codon	633498	633500	.	-	0	transcript_id "sch_g254.t1"; gene_id "sch_g254";
ChrI	AUGUSTUS	gene	636994	638526	.	+	.	gene_id "sch_g255"; gene_biotype "protein_coding"; gene_source "augustus"; gene_name "RSA4"; go_terms "GO:0000027,GO:0005575,GO:0005622,GO:0005623,GO:0005634,GO:0005730,GO:0005737,GO:0005840,GO:0006996,GO:0008150,GO:0009987,GO:0016043,GO:0022607,GO:0022613,GO:0022618,GO:0031974,GO:0031981,GO:0032991,GO:0034622,GO:0042254,GO:0042255,GO:0042273,GO:0043226,GO:0043227,GO:0043228,GO:0043229,GO:0043231…
ChrI	AUGUSTUS	transcript	636994	638526	1	+	.	transcript_id "sch_g255.t1"; gene_id "sch_g255"; transcript_biotype "protein_coding"; transcript_source "augustus"; transcript_name "RSA4";
ChrI	AUGUSTUS	exon	636994	638526	.	+	.	transcript_id "sch_g255.t1"; gene_id "sch_g255";
ChrI	AUGUSTUS	CDS	636994	638526	1	+	0	transcript_id "sch_g255.t1"; gene_id "sch_g255";
ChrI	AUGUSTUS	start_codon	636994	636996	.	+	0	transcript_id "sch_g255.t1"; gene_id "sch_g255";
ChrI	AUGUSTUS	stop_codon	638524	638526	.	+	0	transcript_id "sch_g255.t1"; gene_id "sch_g255";
ChrI	AUGUSTUS	gene	638890	639579	.	-	.	gene_id "sch_g256"; gene_biotype "protein_coding"; gene_source "augustus"; gene_name "RHO3"; go_terms "GO:0000166,GO:0000226,GO:0001882,GO:0001883,GO:0003674,GO:0003824,GO:0003924,GO:0005488,GO:0005525,GO:0005575,GO:0005622,GO:0005623,GO:0005737,GO:0005829,GO:0005886,GO:0005933,GO:0006996,GO:0007010,GO:0007017,GO:0007154,GO:0007163,GO:0007165,GO:0007264,GO:0008150,GO:0008360,GO:0009987,GO:0010590…
ChrI	AUGUSTUS	transcript	638890	639579	1	-	.	transcript_id "sch_g256.t1"; gene_id "sch_g256"; transcript_biotype "protein_coding"; transcript_source "augustus"; transcript_name "RHO3";
ChrI	AUGUSTUS	exon	638890	639473	.	-	.	transcript_id "sch_g256.t1"; gene_id "sch_g256";
ChrI	AUGUSTUS	exon	639549	639579	.	-	.	transcript_id "sch_g256.t1"; gene_id "sch_g256";
ChrI	AUGUSTUS	CDS	638890	639473	1	-	2	transcript_id "sch_g256.t1"; gene_id "sch_g256";
ChrI	AUGUSTUS	CDS	639549	639579	1	-	0	transcript_id "sch_g256.t1"; gene_id "sch_g256";
ChrI	AUGUSTUS	start_codon	639577	639579	.	-	0	transcript_id "sch_g256.t1"; gene_id "sch_g256";
ChrI	AUGUSTUS	stop_codon	638890	638892	.	-	0	transcript_id "sch_g256.t1"; gene_id "sch_g256";
ChrI	AUGUSTUS	intron	639474	639548	1	-	.	transcript_id "sch_g256.t1"; gene_id "sch_g256";
ChrI	AUGUSTUS	gene	640223	641116	.	-	.	gene_id "sch_g257"; gene_biotype "protein_coding"; gene_source "augustus"; gene_name "vps66"; go_terms "GO:0003674,GO:0003824,GO:0003841,GO:0006629,GO:0006638,GO:0006639,GO:0006641,GO:0008150,GO:0008152,GO:0008374,GO:0008610,GO:0009058,GO:0009987,GO:0016411,GO:0016740,GO:0016746,GO:0016747,GO:0019432,GO:0042171,GO:0044237,GO:0044238,GO:0044249,GO:0044255,GO:0045017,GO:0046460,GO:0046463,GO:004648…
ChrI	AUGUSTUS	transcript	640223	641116	1	-	.	transcript_id "sch_g257.t1"; gene_id "sch_g257"; transcript_biotype "protein_coding"; transcript_source "augustus"; transcript_name "vps66";
ChrI	AUGUSTUS	exon	640223	641116	.	-	.	transcript_id "sch_g257.t1"; gene_id "sch_g257";
ChrI	AUGUSTUS	CDS	640223	641116	1	-	0	transcript_id "sch_g257.t1"; gene_id "sch_g257";
ChrI	AUGUSTUS	start_codon	641114	641116	.	-	0	transcript_id "sch_g257.t1"; gene_id "sch_g257";
ChrI	AUGUSTUS	stop_codon	640223	640225	.	-	0	transcript_id "sch_g257.t1"; gene_id "sch_g257";
ChrI	AUGUSTUS	gene	641482	643425	.	-	.	gene_id "sch_g258"; gene_biotype "protein_coding"; gene_source "augustus"; gene_name "KAR3"; go_terms "GO:0000003,GO:0000070,GO:0000226,GO:0000228,GO:0000278,GO:0000280,GO:0000741,GO:0000742,GO:0000743,GO:0000746,GO:0000747,GO:0000775,GO:0000776,GO:0000777,GO:0000778,GO:0000779,GO:0000780,GO:0000793,GO:0000794,GO:0000819,GO:0000922,GO:0001578,GO:0003674,GO:0003774,GO:0003777,GO:0003824,GO:0005488…
ChrI	AUGUSTUS	transcript	641482	643425	0.98	-	.	transcript_id "sch_g258.t1"; gene_id "sch_g258"; transcript_biotype "protein_coding"; transcript_source "augustus"; transcript_name "KAR3";
ChrI	AUGUSTUS	exon	641482	643425	.	-	.	transcript_id "sch_g258.t1"; gene_id "sch_g258";
ChrI	AUGUSTUS	CDS	641482	643425	0.98	-	0	transcript_id "sch_g258.t1"; gene_id "sch_g258";
ChrI	AUGUSTUS	start_codon	643423	643425	.	-	0	transcript_id "sch_g258.t1"; gene_id "sch_g258";
ChrI	AUGUSTUS	stop_codon	641482	641484	.	-	0	transcript_id "sch_g258.t1"; gene_id "sch_g258";
ChrI	AUGUSTUS	gene	643900	644661	.	+	.	gene_id "sch_g259"; gene_biotype "protein_coding"; gene_source "augustus"; gene_name "RRP15"; go_terms "GO:0000460,GO:0000463,GO:0000466,GO:0000470,GO:0005575,GO:0005622,GO:0005623,GO:0005634,GO:0005730,GO:0006139,GO:0006364,GO:0006396,GO:0006725,GO:0006807,GO:0008150,GO:0008152,GO:0009987,GO:0010467,GO:0016070,GO:0016072,GO:0022613,GO:0030684,GO:0030687,GO:0031974,GO:0031981,GO:0032991,GO:003447…
ChrI	AUGUSTUS	transcript	643900	644661	1	+	.	transcript_id "sch_g259.t1"; gene_id "sch_g259"; transcript_biotype "protein_coding"; transcript_source "augustus"; transcript_name "RRP15";
ChrI	AUGUSTUS	exon	643900	644661	.	+	.	transcript_id "sch_g259.t1"; gene_id "sch_g259";
ChrI	AUGUSTUS	CDS	643900	644661	1	+	0	transcript_id "sch_g259.t1"; gene_id "sch_g259";
ChrI	AUGUSTUS	start_codon	643900	643902	.	+	0	transcript_id "sch_g259.t1"; gene_id "sch_g259";
ChrI	AUGUSTUS	stop_codon	644659	644661	.	+	0	transcript_id "sch_g259.t1"; gene_id "sch_g259";
ChrI	AUGUSTUS	gene	645632	646807	.	-	.	gene_id "sch_g260"; gene_biotype "protein_coding"; gene_source "augustus"; gene_name "TAZ1"; go_terms "GO:0003674,GO:0003824,GO:0005575,GO:0005622,GO:0005623,GO:0005737,GO:0005739,GO:0005740,GO:0005741,GO:0005743,GO:0006091,GO:0006119,GO:0006139,GO:0006163,GO:0006629,GO:0006644,GO:0006650,GO:0006725,GO:0006753,GO:0006793,GO:0006796,GO:0006807,GO:0006996,GO:0007005,GO:0007006,GO:0007007,GO:0008150…
ChrI	AUGUSTUS	transcript	645632	646807	1	-	.	transcript_id "sch_g260.t1"; gene_id "sch_g260"; transcript_biotype "protein_coding"; transcript_source "augustus"; transcript_name "TAZ1";
ChrI	AUGUSTUS	exon	645632	646807	.	-	.	transcript_id "sch_g260.t1"; gene_id "sch_g260";
ChrI	AUGUSTUS	CDS	645632	646807	1	-	0	transcript_id "sch_g260.t1"; gene_id "sch_g260";
ChrI	AUGUSTUS	start_codon	646805	646807	.	-	0	transcript_id "sch_g260.t1"; gene_id "sch_g260";
ChrI	AUGUSTUS	stop_codon	645632	645634	.	-	0	transcript_id "sch_g260.t1"; gene_id "sch_g260";
ChrI	AUGUSTUS	gene	648373	648702	.	-	.	gene_id "sch_g261"; gene_biotype "protein_coding"; gene_source "augustus";
ChrI	AUGUSTUS	transcript	648373	648702	0.9	-	.	transcript_id "sch_g261.t1"; gene_id "sch_g261"; transcript_biotype "protein_coding"; transcript_source "augustus";
ChrI	AUGUSTUS	exon	648373	648702	.	-	.	transcript_id "sch_g261.t1"; gene_id "sch_g261";
ChrI	AUGUSTUS	CDS	648373	648702	0.9	-	0	transcript_id "sch_g261.t1"; gene_id "sch_g261";
ChrI	AUGUSTUS	start_codon	648700	648702	.	-	0	transcript_id "sch_g261.t1"; gene_id "sch_g261";
ChrI	AUGUSTUS	stop_codon	648373	648375	.	-	0	transcript_id "sch_g261.t1"; gene_id "sch_g261";
ChrI	AUGUSTUS	gene	650410	659085	.	+	.	gene_id "sch_g262"; gene_biotype "protein_coding"; gene_source "augustus"; gene_name "BUD5"; go_terms "GO:0000003,GO:0000131,GO:0000278,GO:0000281,GO:0000282,GO:0000910,GO:0003674,GO:0005085,GO:0005088,GO:0005488,GO:0005515,GO:0005575,GO:0005622,GO:0005623,GO:0005933,GO:0005935,GO:0007049,GO:0007114,GO:0007120,GO:0007121,GO:0007163,GO:0008150,GO:0009987,GO:0017016,GO:0019899,GO:0019954,GO:0022402…
ChrI	AUGUSTUS	transcript	650410	659085	0.9	+	.	transcript_id "sch_g262.t1"; gene_id "sch_g262"; transcript_biotype "protein_coding"; transcript_source "augustus"; transcript_name "BUD5";
ChrI	AUGUSTUS	exon	650410	659085	.	+	.	transcript_id "sch_g262.t1"; gene_id "sch_g262";
ChrI	AUGUSTUS	CDS	650410	659085	0.9	+	0	transcript_id "sch_g262.t1"; gene_id "sch_g262";
ChrI	AUGUSTUS	start_codon	650410	650412	.	+	0	transcript_id "sch_g262.t1"; gene_id "sch_g262";
ChrI	AUGUSTUS	stop_codon	659083	659085	.	+	0	transcript_id "sch_g262.t1"; gene_id "sch_g262";
ChrI	AUGUSTUS	gene	659314	659958	.	-	.	gene_id "sch_g263"; gene_biotype "protein_coding"; gene_source "augustus"; go_terms "-"; cog_category "S";
ChrI	AUGUSTUS	transcript	659314	659958	0.87	-	.	transcript_id "sch_g263.t1"; gene_id "sch_g263"; transcript_biotype "protein_coding"; transcript_source "augustus";
ChrI	AUGUSTUS	exon	659314	659958	.	-	.	transcript_id "sch_g263.t1"; gene_id "sch_g263";
ChrI	AUGUSTUS	CDS	659314	659958	0.87	-	0	transcript_id "sch_g263.t1"; gene_id "sch_g263";
ChrI	AUGUSTUS	start_codon	659956	659958	.	-	0	transcript_id "sch_g263.t1"; gene_id "sch_g263";
ChrI	AUGUSTUS	stop_codon	659314	659316	.	-	0	transcript_id "sch_g263.t1"; gene_id "sch_g263";
ChrI	AUGUSTUS	gene	660582	663608	.	-	.	gene_id "sch_g264"; gene_biotype "protein_coding"; gene_source "augustus"; go_terms "GO:0005575,GO:0005622,GO:0005623,GO:0005634,GO:0005737,GO:0043226,GO:0043227,GO:0043229,GO:0043231,GO:0044424,GO:0044464"; cog_category "J";
ChrI	AUGUSTUS	transcript	660582	663608	0.6	-	.	transcript_id "sch_g264.t1"; gene_id "sch_g264"; transcript_biotype "protein_coding"; transcript_source "augustus";
ChrI	AUGUSTUS	exon	660582	663608	.	-	.	transcript_id "sch_g264.t1"; gene_id "sch_g264";
ChrI	AUGUSTUS	CDS	660582	663608	0.6	-	0	transcript_id "sch_g264.t1"; gene_id "sch_g264";
ChrI	AUGUSTUS	start_codon	663606	663608	.	-	0	transcript_id "sch_g264.t1"; gene_id "sch_g264";
ChrI	AUGUSTUS	stop_codon	660582	660584	.	-	0	transcript_id "sch_g264.t1"; gene_id "sch_g264";
ChrI	AUGUSTUS	gene	666981	668105	.	+	.	gene_id "sch_g265"; gene_biotype "protein_coding"; gene_source "augustus"; gene_name "SUN4"; go_terms "GO:0000272,GO:0003674,GO:0003824,GO:0004553,GO:0005488,GO:0005575,GO:0005576,GO:0005618,GO:0005622,GO:0005623,GO:0005737,GO:0005739,GO:0005759,GO:0005783,GO:0005975,GO:0005976,GO:0006073,GO:0006074,GO:0006076,GO:0006996,GO:0007005,GO:0008150,GO:0008152,GO:0008422,GO:0009056,GO:0009057,GO:0009251…
ChrI	AUGUSTUS	transcript	666981	668105	0.94	+	.	transcript_id "sch_g265.t1"; gene_id "sch_g265"; transcript_biotype "protein_coding"; transcript_source "augustus"; transcript_name "SUN4";
ChrI	AUGUSTUS	exon	666981	668105	.	+	.	transcript_id "sch_g265.t1"; gene_id "sch_g265";
ChrI	AUGUSTUS	CDS	666981	668105	0.94	+	0	transcript_id "sch_g265.t1"; gene_id "sch_g265";
ChrI	AUGUSTUS	start_codon	666981	666983	.	+	0	transcript_id "sch_g265.t1"; gene_id "sch_g265";
ChrI	AUGUSTUS	stop_codon	668103	668105	.	+	0	transcript_id "sch_g265.t1"; gene_id "sch_g265";
ChrI	AUGUSTUS	gene	668711	670432	.	+	.	gene_id "sch_g266"; gene_biotype "protein_coding"; gene_source "augustus"; go_terms "GO:0000322,GO:0000323,GO:0000324,GO:0000329,GO:0003674,GO:0005215,GO:0005575,GO:0005622,GO:0005623,GO:0005737,GO:0005773,GO:0005774,GO:0006810,GO:0008150,GO:0016020,GO:0016021,GO:0022857,GO:0031090,GO:0031224,GO:0043226,GO:0043227,GO:0043229,GO:0043231,GO:0044422,GO:0044424,GO:0044425,GO:0044437,GO:0044444,GO:004…
ChrI	AUGUSTUS	transcript	668711	670432	0.87	+	.	transcript_id "sch_g266.t1"; gene_id "sch_g266"; transcript_biotype "protein_coding"; transcript_source "augustus";
ChrI	AUGUSTUS	exon	668711	670432	.	+	.	transcript_id "sch_g266.t1"; gene_id "sch_g266";
ChrI	AUGUSTUS	CDS	668711	670432	0.87	+	0	transcript_id "sch_g266.t1"; gene_id "sch_g266";
ChrI	AUGUSTUS	start_codon	668711	668713	.	+	0	transcript_id "sch_g266.t1"; gene_id "sch_g266";
ChrI	AUGUSTUS	stop_codon	670430	670432	.	+	0	transcript_id "sch_g266.t1"; gene_id "sch_g266";
ChrI	AUGUSTUS	gene	671331	674570	.	+	.	gene_id "sch_g267"; gene_biotype "protein_coding"; gene_source "augustus"; go_terms "-"; cog_category "PT";
ChrI	AUGUSTUS	transcript	671331	674570	0.87	+	.	transcript_id "sch_g267.t1"; gene_id "sch_g267"; transcript_biotype "protein_coding"; transcript_source "augustus";
ChrI	AUGUSTUS	exon	671331	674570	.	+	.	transcript_id "sch_g267.t1"; gene_id "sch_g267";
ChrI	AUGUSTUS	CDS	671331	674570	0.87	+	0	transcript_id "sch_g267.t1"; gene_id "sch_g267";
ChrI	AUGUSTUS	start_codon	671331	671333	.	+	0	transcript_id "sch_g267.t1"; gene_id "sch_g267";
ChrI	AUGUSTUS	stop_codon	674568	674570	.	+	0	transcript_id "sch_g267.t1"; gene_id "sch_g267";
ChrI	AUGUSTUS	gene	675345	679679	.	-	.	gene_id "sch_g268"; gene_biotype "protein_coding"; gene_source "augustus"; gene_name "FAR1"; go_terms "GO:0000749,GO:0000750,GO:0000751,GO:0001932,GO:0001933,GO:0003674,GO:0004857,GO:0004860,GO:0004861,GO:0005575,GO:0005622,GO:0005623,GO:0005634,GO:0005737,GO:0005937,GO:0006469,GO:0007049,GO:0007050,GO:0007154,GO:0007165,GO:0007186,GO:0007346,GO:0008104,GO:0008150,GO:0009892,GO:0009987,GO:0010033…
ChrI	AUGUSTUS	transcript	675345	679679	1	-	.	transcript_id "sch_g268.t1"; gene_id "sch_g268"; transcript_biotype "protein_coding"; transcript_source "augustus"; transcript_name "FAR1";
ChrI	AUGUSTUS	exon	675345	679679	.	-	.	transcript_id "sch_g268.t1"; gene_id "sch_g268";
ChrI	AUGUSTUS	CDS	675345	679679	1	-	0	transcript_id "sch_g268.t1"; gene_id "sch_g268";
ChrI	AUGUSTUS	start_codon	679677	679679	.	-	0	transcript_id "sch_g268.t1"; gene_id "sch_g268";
ChrI	AUGUSTUS	stop_codon	675345	675347	.	-	0	transcript_id "sch_g268.t1"; gene_id "sch_g268";
ChrI	AUGUSTUS	gene	681310	682641	.	+	.	gene_id "sch_g269"; gene_biotype "protein_coding"; gene_source "augustus";
ChrI	AUGUSTUS	transcript	681310	682641	1	+	.	transcript_id "sch_g269.t1"; gene_id "sch_g269"; transcript_biotype "protein_coding"; transcript_source "augustus";
ChrI	AUGUSTUS	exon	681310	682641	.	+	.	transcript_id "sch_g269.t1"; gene_id "sch_g269";
ChrI	AUGUSTUS	CDS	681310	682641	1	+	0	transcript_id "sch_g269.t1"; gene_id "sch_g269";
ChrI	AUGUSTUS	start_codon	681310	681312	.	+	0	transcript_id "sch_g269.t1"; gene_id "sch_g269";
ChrI	AUGUSTUS	stop_codon	682639	682641	.	+	0	transcript_id "sch_g269.t1"; gene_id "sch_g269";
ChrI	AUGUSTUS	gene	683292	684449	.	-	.	gene_id "sch_g270"; gene_biotype "protein_coding"; gene_source "augustus"; gene_name "GPD1"; go_terms "GO:0000166,GO:0003674,GO:0003824,GO:0004367,GO:0005488,GO:0005575,GO:0005622,GO:0005623,GO:0005634,GO:0005737,GO:0005739,GO:0005777,GO:0005829,GO:0005975,GO:0006066,GO:0006071,GO:0006072,GO:0006114,GO:0006116,GO:0006139,GO:0006605,GO:0006625,GO:0006725,GO:0006732,GO:0006733,GO:0006734,GO:0006753…
ChrI	AUGUSTUS	transcript	683292	684449	0.96	-	.	transcript_id "sch_g270.t1"; gene_id "sch_g270"; transcript_biotype "protein_coding"; transcript_source "augustus"; transcript_name "GPD1";
ChrI	AUGUSTUS	exon	683292	684449	.	-	.	transcript_id "sch_g270.t1"; gene_id "sch_g270";
ChrI	AUGUSTUS	CDS	683292	684449	0.96	-	0	transcript_id "sch_g270.t1"; gene_id "sch_g270";
ChrI	AUGUSTUS	start_codon	684447	684449	.	-	0	transcript_id "sch_g270.t1"; gene_id "sch_g270";
ChrI	AUGUSTUS	stop_codon	683292	683294	.	-	0	transcript_id "sch_g270.t1"; gene_id "sch_g270";
ChrI	AUGUSTUS	gene	686359	688674	.	+	.	gene_id "sch_g271"; gene_biotype "protein_coding"; gene_source "augustus";
ChrI	AUGUSTUS	transcript	686359	688674	1	+	.	transcript_id "sch_g271.t1"; gene_id "sch_g271"; transcript_biotype "protein_coding"; transcript_source "augustus";
ChrI	AUGUSTUS	exon	686359	688674	.	+	.	transcript_id "sch_g271.t1"; gene_id "sch_g271";
ChrI	AUGUSTUS	CDS	686359	688674	1	+	0	transcript_id "sch_g271.t1"; gene_id "sch_g271";
ChrI	AUGUSTUS	start_codon	686359	686361	.	+	0	transcript_id "sch_g271.t1"; gene_id "sch_g271";
ChrI	AUGUSTUS	stop_codon	688672	688674	.	+	0	transcript_id "sch_g271.t1"; gene_id "sch_g271";
ChrI	AUGUSTUS	gene	689464	690018	.	+	.	gene_id "sch_g272"; gene_biotype "protein_coding"; gene_source "augustus"; gene_name "PAM17"; go_terms "GO:0001405,GO:0005575,GO:0005622,GO:0005623,GO:0005737,GO:0005739,GO:0005740,GO:0005743,GO:0005744,GO:0005886,GO:0006605,GO:0006626,GO:0006810,GO:0006839,GO:0006886,GO:0006996,GO:0007005,GO:0008104,GO:0008150,GO:0009987,GO:0015031,GO:0015833,GO:0016020,GO:0016043,GO:0017038,GO:0019866,GO:003015…
ChrI	AUGUSTUS	transcript	689464	690018	1	+	.	transcript_id "sch_g272.t1"; gene_id "sch_g272"; transcript_biotype "protein_coding"; transcript_source "augustus"; transcript_name "PAM17";
ChrI	AUGUSTUS	exon	689464	690018	.	+	.	transcript_id "sch_g272.t1"; gene_id "sch_g272";
ChrI	AUGUSTUS	CDS	689464	690018	1	+	0	transcript_id "sch_g272.t1"; gene_id "sch_g272";
ChrI	AUGUSTUS	start_codon	689464	689466	.	+	0	transcript_id "sch_g272.t1"; gene_id "sch_g272";
ChrI	AUGUSTUS	stop_codon	690016	690018	.	+	0	transcript_id "sch_g272.t1"; gene_id "sch_g272";
ChrI	AUGUSTUS	gene	690723	692306	.	-	.	gene_id "sch_g273"; gene_biotype "protein_coding"; gene_source "augustus"; go_terms "-"; cog_category "G";
ChrI	AUGUSTUS	transcript	690723	692306	1	-	.	transcript_id "sch_g273.t1"; gene_id "sch_g273"; transcript_biotype "protein_coding"; transcript_source "augustus";
ChrI	AUGUSTUS	exon	690723	692306	.	-	.	transcript_id "sch_g273.t1"; gene_id "sch_g273";
ChrI	AUGUSTUS	CDS	690723	692306	1	-	0	transcript_id "sch_g273.t1"; gene_id "sch_g273";
ChrI	AUGUSTUS	start_codon	692304	692306	.	-	0	transcript_id "sch_g273.t1"; gene_id "sch_g273";
ChrI	AUGUSTUS	stop_codon	690723	690725	.	-	0	transcript_id "sch_g273.t1"; gene_id "sch_g273";
ChrI	AUGUSTUS	gene	694073	696136	.	-	.	gene_id "sch_g274"; gene_biotype "protein_coding"; gene_source "augustus"; gene_name "GSY1"; go_terms "GO:0000271,GO:0003674,GO:0003824,GO:0004373,GO:0005575,GO:0005622,GO:0005623,GO:0005634,GO:0005737,GO:0005739,GO:0005975,GO:0005976,GO:0005977,GO:0005978,GO:0006073,GO:0006091,GO:0006112,GO:0008150,GO:0008152,GO:0008194,GO:0009058,GO:0009059,GO:0009250,GO:0009987,GO:0015980,GO:0016051,GO:0016740…
ChrI	AUGUSTUS	transcript	694073	696136	1	-	.	transcript_id "sch_g274.t1"; gene_id "sch_g274"; transcript_biotype "protein_coding"; transcript_source "augustus"; transcript_name "GSY1";
ChrI	AUGUSTUS	exon	694073	696136	.	-	.	transcript_id "sch_g274.t1"; gene_id "sch_g274";
ChrI	AUGUSTUS	CDS	694073	696136	1	-	0	transcript_id "sch_g274.t1"; gene_id "sch_g274";
ChrI	AUGUSTUS	start_codon	696134	696136	.	-	0	transcript_id "sch_g274.t1"; gene_id "sch_g274";
ChrI	AUGUSTUS	stop_codon	694073	694075	.	-	0	transcript_id "sch_g274.t1"; gene_id "sch_g274";
ChrI	AUGUSTUS	gene	697357	698277	.	-	.	gene_id "sch_g275"; gene_biotype "protein_coding"; gene_source "augustus"; go_terms "-"; cog_category "Q";
ChrI	AUGUSTUS	transcript	697357	698277	1	-	.	transcript_id "sch_g275.t1"; gene_id "sch_g275"; transcript_biotype "protein_coding"; transcript_source "augustus";
ChrI	AUGUSTUS	exon	697357	698277	.	-	.	transcript_id "sch_g275.t1"; gene_id "sch_g275";
ChrI	AUGUSTUS	CDS	697357	698277	1	-	0	transcript_id "sch_g275.t1"; gene_id "sch_g275";
ChrI	AUGUSTUS	start_codon	698275	698277	.	-	0	transcript_id "sch_g275.t1"; gene_id "sch_g275";
ChrI	AUGUSTUS	stop_codon	697357	697359	.	-	0	transcript_id "sch_g275.t1"; gene_id "sch_g275";
ChrI	AUGUSTUS	gene	698884	700764	.	+	.	gene_id "sch_g276"; gene_biotype "protein_coding"; gene_source "augustus"; gene_name "PEX5"; go_terms "GO:0000268,GO:0003674,GO:0005048,GO:0005052,GO:0005488,GO:0005515,GO:0005575,GO:0005622,GO:0005623,GO:0005737,GO:0005777,GO:0005778,GO:0005829,GO:0006082,GO:0006605,GO:0006625,GO:0006629,GO:0006631,GO:0006635,GO:0006810,GO:0006886,GO:0006996,GO:0007031,GO:0008104,GO:0008150,GO:0008152,GO:0009056…
ChrI	AUGUSTUS	transcript	698884	700764	1	+	.	transcript_id "sch_g276.t1"; gene_id "sch_g276"; transcript_biotype "protein_coding"; transcript_source "augustus"; transcript_name "PEX5";
ChrI	AUGUSTUS	exon	698884	700764	.	+	.	transcript_id "sch_g276.t1"; gene_id "sch_g276";
ChrI	AUGUSTUS	CDS	698884	700764	1	+	0	transcript_id "sch_g276.t1"; gene_id "sch_g276";
ChrI	AUGUSTUS	start_codon	698884	698886	.	+	0	transcript_id "sch_g276.t1"; gene_id "sch_g276";
ChrI	AUGUSTUS	stop_codon	700762	700764	.	+	0	transcript_id "sch_g276.t1"; gene_id "sch_g276";
ChrI	AUGUSTUS	gene	701302	702489	.	+	.	gene_id "sch_g277"; gene_biotype "protein_coding"; gene_source "augustus"; gene_name "TPTE2"; go_terms "GO:0000139,GO:0003674,GO:0003824,GO:0004721,GO:0004725,GO:0005575,GO:0005622,GO:0005623,GO:0005737,GO:0005794,GO:0006464,GO:0006470,GO:0006629,GO:0006644,GO:0006650,GO:0006661,GO:0006793,GO:0006796,GO:0006807,GO:0007154,GO:0007165,GO:0008150,GO:0008152,GO:0008610,GO:0008654,GO:0009058,GO:000998…
ChrI	AUGUSTUS	transcript	701302	702489	1	+	.	transcript_id "sch_g277.t1"; gene_id "sch_g277"; transcript_biotype "protein_coding"; transcript_source "augustus"; transcript_name "TPTE2";
ChrI	AUGUSTUS	exon	701302	702489	.	+	.	transcript_id "sch_g277.t1"; gene_id "sch_g277";
ChrI	AUGUSTUS	CDS	701302	702489	1	+	0	transcript_id "sch_g277.t1"; gene_id "sch_g277";
ChrI	AUGUSTUS	start_codon	701302	701304	.	+	0	transcript_id "sch_g277.t1"; gene_id "sch_g277";
ChrI	AUGUSTUS	stop_codon	702487	702489	.	+	0	transcript_id "sch_g277.t1"; gene_id "sch_g277";
ChrI	AUGUSTUS	gene	703196	704782	.	+	.	gene_id "sch_g278"; gene_biotype "protein_coding"; gene_source "augustus"; go_terms "-"; cog_category "-";
ChrI	AUGUSTUS	transcript	703196	704782	1	+	.	transcript_id "sch_g278.t1"; gene_id "sch_g278"; transcript_biotype "protein_coding"; transcript_source "augustus";
ChrI	AUGUSTUS	exon	703196	704782	.	+	.	transcript_id "sch_g278.t1"; gene_id "sch_g278";
ChrI	AUGUSTUS	CDS	703196	704782	1	+	0	transcript_id "sch_g278.t1"; gene_id "sch_g278";
ChrI	AUGUSTUS	start_codon	703196	703198	.	+	0	transcript_id "sch_g278.t1"; gene_id "sch_g278";
ChrI	AUGUSTUS	stop_codon	704780	704782	.	+	0	transcript_id "sch_g278.t1"; gene_id "sch_g278";
ChrI	AUGUSTUS	gene	705413	707374	.	+	.	gene_id "sch_g279"; gene_biotype "protein_coding"; gene_source "augustus"; gene_name "LAP2"; go_terms "GO:0000322,GO:0000323,GO:0000324,GO:0000328,GO:0003674,GO:0003824,GO:0004177,GO:0004301,GO:0005488,GO:0005575,GO:0005622,GO:0005623,GO:0005634,GO:0005737,GO:0005768,GO:0005770,GO:0005771,GO:0005773,GO:0005775,GO:0006508,GO:0006518,GO:0006629,GO:0006807,GO:0008104,GO:0008150,GO:0008152,GO:0008233…
ChrI	AUGUSTUS	transcript	705413	707374	0.91	+	.	transcript_id "sch_g279.t1"; gene_id "sch_g279"; transcript_biotype "protein_coding"; transcript_source "augustus"; transcript_name "LAP2";
ChrI	AUGUSTUS	exon	705413	707374	.	+	.	transcript_id "sch_g279.t1"; gene_id "sch_g279";
ChrI	AUGUSTUS	CDS	705413	707374	0.91	+	0	transcript_id "sch_g279.t1"; gene_id "sch_g279";
ChrI	AUGUSTUS	start_codon	705413	705415	.	+	0	transcript_id "sch_g279.t1"; gene_id "sch_g279";
ChrI	AUGUSTUS	stop_codon	707372	707374	.	+	0	transcript_id "sch_g279.t1"; gene_id "sch_g279";
ChrI	AUGUSTUS	gene	708529	710154	.	+	.	gene_id "sch_g280"; gene_biotype "protein_coding"; gene_source "augustus"; go_terms "-"; cog_category "P";
ChrI	AUGUSTUS	transcript	708529	710154	1	+	.	transcript_id "sch_g280.t1"; gene_id "sch_g280"; transcript_biotype "protein_coding"; transcript_source "augustus";
ChrI	AUGUSTUS	exon	708529	710154	.	+	.	transcript_id "sch_g280.t1"; gene_id "sch_g280";
ChrI	AUGUSTUS	CDS	708529	710154	1	+	0	transcript_id "sch_g280.t1"; gene_id "sch_g280";
ChrI	AUGUSTUS	start_codon	708529	708531	.	+	0	transcript_id "sch_g280.t1"; gene_id "sch_g280";
ChrI	AUGUSTUS	stop_codon	710152	710154	.	+	0	transcript_id "sch_g280.t1"; gene_id "sch_g280";
ChrI	AUGUSTUS	gene	711146	712075	.	+	.	gene_id "sch_g281"; gene_biotype "protein_coding"; gene_source "augustus"; gene_name "BGL2"; go_terms "GO:0000322,GO:0000323,GO:0000324,GO:0003674,GO:0003824,GO:0004338,GO:0004553,GO:0005575,GO:0005576,GO:0005618,GO:0005622,GO:0005623,GO:0005737,GO:0005773,GO:0005975,GO:0005976,GO:0006073,GO:0008150,GO:0008152,GO:0008422,GO:0009272,GO:0009277,GO:0009405,GO:0009986,GO:0009987,GO:0010383,GO:0015926…
ChrI	AUGUSTUS	transcript	711146	712075	1	+	.	transcript_id "sch_g281.t1"; gene_id "sch_g281"; transcript_biotype "protein_coding"; transcript_source "augustus"; transcript_name "BGL2";
ChrI	AUGUSTUS	exon	711146	712075	.	+	.	transcript_id "sch_g281.t1"; gene_id "sch_g281";
ChrI	AUGUSTUS	CDS	711146	712075	1	+	0	transcript_id "sch_g281.t1"; gene_id "sch_g281";
ChrI	AUGUSTUS	start_codon	711146	711148	.	+	0	transcript_id "sch_g281.t1"; gene_id "sch_g281";
ChrI	AUGUSTUS	stop_codon	712073	712075	.	+	0	transcript_id "sch_g281.t1"; gene_id "sch_g281";
ChrI	AUGUSTUS	gene	715067	715831	.	-	.	gene_id "sch_g282"; gene_biotype "protein_coding"; gene_source "augustus";
ChrI	AUGUSTUS	transcript	715067	715831	0.92	-	.	transcript_id "sch_g282.t1"; gene_id "sch_g282"; transcript_biotype "protein_coding"; transcript_source "augustus";
ChrI	AUGUSTUS	exon	715067	715831	.	-	.	transcript_id "sch_g282.t1"; gene_id "sch_g282";
ChrI	AUGUSTUS	CDS	715067	715831	0.92	-	0	transcript_id "sch_g282.t1"; gene_id "sch_g282";
ChrI	AUGUSTUS	start_codon	715829	715831	.	-	0	transcript_id "sch_g282.t1"; gene_id "sch_g282";
ChrI	AUGUSTUS	stop_codon	715067	715069	.	-	0	transcript_id "sch_g282.t1"; gene_id "sch_g282";
ChrI	AUGUSTUS	gene	717833	718369	.	+	.	gene_id "sch_g283"; gene_biotype "protein_coding"; gene_source "augustus"; gene_name "tom22"; go_terms "GO:0005575,GO:0005622,GO:0005623,GO:0005737,GO:0005739,GO:0005740,GO:0005741,GO:0005742,GO:0006605,GO:0006626,GO:0006810,GO:0006839,GO:0006886,GO:0006996,GO:0007005,GO:0007006,GO:0008104,GO:0008150,GO:0009987,GO:0015031,GO:0015833,GO:0016020,GO:0016021,GO:0016043,GO:0017038,GO:0019867,GO:003015…
ChrI	AUGUSTUS	transcript	717833	718369	1	+	.	transcript_id "sch_g283.t1"; gene_id "sch_g283"; transcript_biotype "protein_coding"; transcript_source "augustus"; transcript_name "tom22";
ChrI	AUGUSTUS	exon	717833	718369	.	+	.	transcript_id "sch_g283.t1"; gene_id "sch_g283";
ChrI	AUGUSTUS	CDS	717833	718369	1	+	0	transcript_id "sch_g283.t1"; gene_id "sch_g283";
ChrI	AUGUSTUS	start_codon	717833	717835	.	+	0	transcript_id "sch_g283.t1"; gene_id "sch_g283";
ChrI	AUGUSTUS	stop_codon	718367	718369	.	+	0	transcript_id "sch_g283.t1"; gene_id "sch_g283";
ChrI	AUGUSTUS	gene	718627	719895	.	-	.	gene_id "sch_g284"; gene_biotype "protein_coding"; gene_source "augustus"; gene_name "EPT1"; go_terms "GO:0003674,GO:0003824,GO:0004142,GO:0004307,GO:0005575,GO:0005622,GO:0005623,GO:0005737,GO:0005783,GO:0005789,GO:0005794,GO:0006629,GO:0006644,GO:0006646,GO:0006650,GO:0006656,GO:0006657,GO:0006793,GO:0006796,GO:0006807,GO:0008150,GO:0008152,GO:0008610,GO:0008654,GO:0009058,GO:0009987,GO:0012505…
ChrI	AUGUSTUS	transcript	718627	719895	0.97	-	.	transcript_id "sch_g284.t1"; gene_id "sch_g284"; transcript_biotype "protein_coding"; transcript_source "augustus"; transcript_name "EPT1";
ChrI	AUGUSTUS	exon	718627	719895	.	-	.	transcript_id "sch_g284.t1"; gene_id "sch_g284";
ChrI	AUGUSTUS	CDS	718627	719895	0.97	-	0	transcript_id "sch_g284.t1"; gene_id "sch_g284";
ChrI	AUGUSTUS	start_codon	719893	719895	.	-	0	transcript_id "sch_g284.t1"; gene_id "sch_g284";
ChrI	AUGUSTUS	stop_codon	718627	718629	.	-	0	transcript_id "sch_g284.t1"; gene_id "sch_g284";
ChrI	AUGUSTUS	gene	721280	723709	.	+	.	gene_id "sch_g285"; gene_biotype "protein_coding"; gene_source "augustus"; gene_name "NTH1"; go_terms "GO:0000003,GO:0001101,GO:0003006,GO:0003674,GO:0003824,GO:0004553,GO:0004555,GO:0005488,GO:0005509,GO:0005575,GO:0005622,GO:0005623,GO:0005737,GO:0005739,GO:0005975,GO:0005984,GO:0005991,GO:0005993,GO:0006950,GO:0007049,GO:0007154,GO:0008150,GO:0008152,GO:0009056,GO:0009266,GO:0009267,GO:0009269…
ChrI	AUGUSTUS	transcript	721280	723709	1	+	.	transcript_id "sch_g285.t1"; gene_id "sch_g285"; transcript_biotype "protein_coding"; transcript_source "augustus"; transcript_name "NTH1";
ChrI	AUGUSTUS	exon	721280	723709	.	+	.	transcript_id "sch_g285.t1"; gene_id "sch_g285";
ChrI	AUGUSTUS	CDS	721280	723709	1	+	0	transcript_id "sch_g285.t1"; gene_id "sch_g285";
ChrI	AUGUSTUS	start_codon	721280	721282	.	+	0	transcript_id "sch_g285.t1"; gene_id "sch_g285";
ChrI	AUGUSTUS	stop_codon	723707	723709	.	+	0	transcript_id "sch_g285.t1"; gene_id "sch_g285";
ChrI	AUGUSTUS	gene	724481	727177	.	+	.	gene_id "sch_g286"; gene_biotype "protein_coding"; gene_source "augustus"; go_terms "GO:0000166,GO:0003674,GO:0003824,GO:0004633,GO:0005488,GO:0005575,GO:0005622,GO:0005623,GO:0005737,GO:0006139,GO:0006163,GO:0006164,GO:0006725,GO:0006732,GO:0006753,GO:0006793,GO:0006796,GO:0006807,GO:0006950,GO:0006970,GO:0008150,GO:0008152,GO:0009058,GO:0009108,GO:0009117,GO:0009150,GO:0009152,GO:0009165,GO:000…
ChrI	AUGUSTUS	transcript	724481	727177	1	+	.	transcript_id "sch_g286.t1"; gene_id "sch_g286"; transcript_biotype "protein_coding"; transcript_source "augustus";
ChrI	AUGUSTUS	exon	724481	727177	.	+	.	transcript_id "sch_g286.t1"; gene_id "sch_g286";
ChrI	AUGUSTUS	CDS	724481	727177	1	+	0	transcript_id "sch_g286.t1"; gene_id "sch_g286";
ChrI	AUGUSTUS	start_codon	724481	724483	.	+	0	transcript_id "sch_g286.t1"; gene_id "sch_g286";
ChrI	AUGUSTUS	stop_codon	727175	727177	.	+	0	transcript_id "sch_g286.t1"; gene_id "sch_g286";
ChrI	AUGUSTUS	gene	728304	729446	.	+	.	gene_id "sch_g287"; gene_biotype "protein_coding"; gene_source "augustus"; gene_name "ERG3"; go_terms "GO:0000139,GO:0000248,GO:0003674,GO:0003824,GO:0005488,GO:0005506,GO:0005575,GO:0005622,GO:0005623,GO:0005737,GO:0005783,GO:0005788,GO:0005789,GO:0005794,GO:0006066,GO:0006629,GO:0006694,GO:0006696,GO:0008150,GO:0008152,GO:0008202,GO:0008204,GO:0008610,GO:0009058,GO:0009987,GO:0012505,GO:0016020…
ChrI	AUGUSTUS	transcript	728304	729446	1	+	.	transcript_id "sch_g287.t1"; gene_id "sch_g287"; transcript_biotype "protein_coding"; transcript_source "augustus"; transcript_name "ERG3";
ChrI	AUGUSTUS	exon	728304	729446	.	+	.	transcript_id "sch_g287.t1"; gene_id "sch_g287";
ChrI	AUGUSTUS	CDS	728304	729446	1	+	0	transcript_id "sch_g287.t1"; gene_id "sch_g287";
ChrI	AUGUSTUS	start_codon	728304	728306	.	+	0	transcript_id "sch_g287.t1"; gene_id "sch_g287";
ChrI	AUGUSTUS	stop_codon	729444	729446	.	+	0	transcript_id "sch_g287.t1"; gene_id "sch_g287";
ChrI	AUGUSTUS	gene	729846	731552	.	-	.	gene_id "sch_g288"; gene_biotype "protein_coding"; gene_source "augustus"; gene_name "STI1"; go_terms "GO:0003674,GO:0003676,GO:0003723,GO:0003729,GO:0004857,GO:0005488,GO:0005515,GO:0005575,GO:0005622,GO:0005623,GO:0005737,GO:0006457,GO:0006605,GO:0006626,GO:0006810,GO:0006839,GO:0006886,GO:0006996,GO:0007005,GO:0008104,GO:0008150,GO:0009987,GO:0015031,GO:0015833,GO:0016043,GO:0030234,GO:0030544…
ChrI	AUGUSTUS	transcript	729846	731552	1	-	.	transcript_id "sch_g288.t1"; gene_id "sch_g288"; transcript_biotype "protein_coding"; transcript_source "augustus"; transcript_name "STI1";
ChrI	AUGUSTUS	exon	729846	731552	.	-	.	transcript_id "sch_g288.t1"; gene_id "sch_g288";
ChrI	AUGUSTUS	CDS	729846	731552	1	-	0	transcript_id "sch_g288.t1"; gene_id "sch_g288";
ChrI	AUGUSTUS	start_codon	731550	731552	.	-	0	transcript_id "sch_g288.t1"; gene_id "sch_g288";
ChrI	AUGUSTUS	stop_codon	729846	729848	.	-	0	transcript_id "sch_g288.t1"; gene_id "sch_g288";
ChrI	AUGUSTUS	gene	732062	732850	.	-	.	gene_id "sch_g289"; gene_biotype "protein_coding"; gene_source "augustus";
ChrI	AUGUSTUS	transcript	732062	732850	0.51	-	.	transcript_id "sch_g289.t1"; gene_id "sch_g289"; transcript_biotype "protein_coding"; transcript_source "augustus";
ChrI	AUGUSTUS	exon	732062	732850	.	-	.	transcript_id "sch_g289.t1"; gene_id "sch_g289";
ChrI	AUGUSTUS	CDS	732062	732850	0.51	-	0	transcript_id "sch_g289.t1"; gene_id "sch_g289";
ChrI	AUGUSTUS	start_codon	732848	732850	.	-	0	transcript_id "sch_g289.t1"; gene_id "sch_g289";
ChrI	AUGUSTUS	stop_codon	732062	732064	.	-	0	transcript_id "sch_g289.t1"; gene_id "sch_g289";
ChrI	AUGUSTUS	gene	733279	743226	.	-	.	gene_id "sch_g290"; gene_biotype "protein_coding"; gene_source "augustus"; go_terms "GO:0000001,GO:0000003,GO:0000226,GO:0000266,GO:0000280,GO:0003674,GO:0005488,GO:0005515,GO:0005575,GO:0005622,GO:0005623,GO:0005737,GO:0005739,GO:0005783,GO:0005933,GO:0005934,GO:0005938,GO:0006810,GO:0006928,GO:0006996,GO:0007005,GO:0007010,GO:0007017,GO:0007018,GO:0007049,GO:0007097,GO:0007127,GO:0008092,GO:000…
ChrI	AUGUSTUS	transcript	733279	743226	0.83	-	.	transcript_id "sch_g290.t1"; gene_id "sch_g290"; transcript_biotype "protein_coding"; transcript_source "augustus";
ChrI	AUGUSTUS	exon	733279	743226	.	-	.	transcript_id "sch_g290.t1"; gene_id "sch_g290";
ChrI	AUGUSTUS	CDS	733279	743226	0.83	-	0	transcript_id "sch_g290.t1"; gene_id "sch_g290";
ChrI	AUGUSTUS	start_codon	743224	743226	.	-	0	transcript_id "sch_g290.t1"; gene_id "sch_g290";
ChrI	AUGUSTUS	stop_codon	733279	733281	.	-	0	transcript_id "sch_g290.t1"; gene_id "sch_g290";
ChrI	AUGUSTUS	gene	743628	747194	.	-	.	gene_id "sch_g291"; gene_biotype "protein_coding"; gene_source "augustus"; gene_name "MPH1"; go_terms "GO:0000003,GO:0000018,GO:0000217,GO:0000278,GO:0000400,GO:0000714,GO:0000724,GO:0000725,GO:0000732,GO:0003006,GO:0003674,GO:0003676,GO:0003677,GO:0003678,GO:0003824,GO:0004003,GO:0004386,GO:0005488,GO:0005575,GO:0005622,GO:0005623,GO:0005634,GO:0005654,GO:0005694,GO:0006139,GO:0006259,GO:0006260…
ChrI	AUGUSTUS	transcript	743628	747194	1	-	.	transcript_id "sch_g291.t1"; gene_id "sch_g291"; transcript_biotype "protein_coding"; transcript_source "augustus"; transcript_name "MPH1";
ChrI	AUGUSTUS	exon	743628	747194	.	-	.	transcript_id "sch_g291.t1"; gene_id "sch_g291";
ChrI	AUGUSTUS	CDS	743628	747194	1	-	0	transcript_id "sch_g291.t1"; gene_id "sch_g291";
ChrI	AUGUSTUS	start_codon	747192	747194	.	-	0	transcript_id "sch_g291.t1"; gene_id "sch_g291";
ChrI	AUGUSTUS	stop_codon	743628	743630	.	-	0	transcript_id "sch_g291.t1"; gene_id "sch_g291";
ChrI	AUGUSTUS	gene	751270	752703	.	-	.	gene_id "sch_g292"; gene_biotype "protein_coding"; gene_source "augustus";
ChrI	AUGUSTUS	transcript	751270	752703	0.53	-	.	transcript_id "sch_g292.t1"; gene_id "sch_g292"; transcript_biotype "protein_coding"; transcript_source "augustus";
ChrI	AUGUSTUS	exon	751270	752703	.	-	.	transcript_id "sch_g292.t1"; gene_id "sch_g292";
ChrI	AUGUSTUS	CDS	751270	752703	0.53	-	0	transcript_id "sch_g292.t1"; gene_id "sch_g292";
ChrI	AUGUSTUS	start_codon	752701	752703	.	-	0	transcript_id "sch_g292.t1"; gene_id "sch_g292";
ChrI	AUGUSTUS	stop_codon	751270	751272	.	-	0	transcript_id "sch_g292.t1"; gene_id "sch_g292";
ChrI	AUGUSTUS	gene	753891	754718	.	+	.	gene_id "sch_g293"; gene_biotype "protein_coding"; gene_source "augustus"; gene_name "TIF35"; go_terms "GO:0001732,GO:0002181,GO:0002183,GO:0002188,GO:0003674,GO:0003676,GO:0003723,GO:0003743,GO:0005488,GO:0005575,GO:0005622,GO:0005623,GO:0005737,GO:0005852,GO:0006412,GO:0006413,GO:0006415,GO:0006518,GO:0006807,GO:0008135,GO:0008150,GO:0008152,GO:0009058,GO:0009059,GO:0009987,GO:0010467,GO:001049…
ChrI	AUGUSTUS	transcript	753891	754718	1	+	.	transcript_id "sch_g293.t1"; gene_id "sch_g293"; transcript_biotype "protein_coding"; transcript_source "augustus"; transcript_name "TIF35";
ChrI	AUGUSTUS	exon	753891	754718	.	+	.	transcript_id "sch_g293.t1"; gene_id "sch_g293";
ChrI	AUGUSTUS	CDS	753891	754718	1	+	0	transcript_id "sch_g293.t1"; gene_id "sch_g293";
ChrI	AUGUSTUS	start_codon	753891	753893	.	+	0	transcript_id "sch_g293.t1"; gene_id "sch_g293";
ChrI	AUGUSTUS	stop_codon	754716	754718	.	+	0	transcript_id "sch_g293.t1"; gene_id "sch_g293";
ChrI	AUGUSTUS	gene	755401	755976	.	+	.	gene_id "sch_g294"; gene_biotype "protein_coding"; gene_source "augustus"; gene_name "RPL9B"; go_terms "GO:0002181,GO:0003674,GO:0003676,GO:0003723,GO:0003735,GO:0005198,GO:0005488,GO:0005575,GO:0005622,GO:0005623,GO:0005737,GO:0005829,GO:0005840,GO:0006412,GO:0006518,GO:0006807,GO:0008150,GO:0008152,GO:0009058,GO:0009059,GO:0009987,GO:0010467,GO:0015934,GO:0019538,GO:0022625,GO:0022626,GO:003299…
ChrI	AUGUSTUS	transcript	755401	755976	1	+	.	transcript_id "sch_g294.t1"; gene_id "sch_g294"; transcript_biotype "protein_coding"; transcript_source "augustus"; transcript_name "RPL9B";
ChrI	AUGUSTUS	exon	755401	755976	.	+	.	transcript_id "sch_g294.t1"; gene_id "sch_g294";
ChrI	AUGUSTUS	CDS	755401	755976	1	+	0	transcript_id "sch_g294.t1"; gene_id "sch_g294";
ChrI	AUGUSTUS	start_codon	755401	755403	.	+	0	transcript_id "sch_g294.t1"; gene_id "sch_g294";
ChrI	AUGUSTUS	stop_codon	755974	755976	.	+	0	transcript_id "sch_g294.t1"; gene_id "sch_g294";
ChrI	AUGUSTUS	gene	756633	759536	.	-	.	gene_id "sch_g295"; gene_biotype "protein_coding"; gene_source "augustus"; gene_name "BRN1"; go_terms "GO:0000070,GO:0000228,GO:0000278,GO:0000280,GO:0000793,GO:0000794,GO:0000796,GO:0000799,GO:0000819,GO:0001671,GO:0003674,GO:0003682,GO:0005488,GO:0005515,GO:0005575,GO:0005622,GO:0005623,GO:0005634,GO:0005694,GO:0006323,GO:0006996,GO:0007049,GO:0007059,GO:0007076,GO:0008047,GO:0008150,GO:0009987…
ChrI	AUGUSTUS	transcript	756633	759536	0.8	-	.	transcript_id "sch_g295.t1"; gene_id "sch_g295"; transcript_biotype "protein_coding"; transcript_source "augustus"; transcript_name "BRN1";
ChrI	AUGUSTUS	exon	756633	759536	.	-	.	transcript_id "sch_g295.t1"; gene_id "sch_g295";
ChrI	AUGUSTUS	CDS	756633	759536	0.8	-	0	transcript_id "sch_g295.t1"; gene_id "sch_g295";
ChrI	AUGUSTUS	start_codon	759534	759536	.	-	0	transcript_id "sch_g295.t1"; gene_id "sch_g295";
ChrI	AUGUSTUS	stop_codon	756633	756635	.	-	0	transcript_id "sch_g295.t1"; gene_id "sch_g295";
ChrI	AUGUSTUS	gene	760149	762100	.	-	.	gene_id "sch_g296"; gene_biotype "protein_coding"; gene_source "augustus"; gene_name "VAM3"; go_terms "GO:0000149,GO:0000322,GO:0000323,GO:0000324,GO:0000329,GO:0003674,GO:0005484,GO:0005488,GO:0005515,GO:0005575,GO:0005622,GO:0005623,GO:0005737,GO:0005773,GO:0005774,GO:0006810,GO:0006886,GO:0006892,GO:0006896,GO:0006906,GO:0006914,GO:0006996,GO:0007033,GO:0007034,GO:0008104,GO:0008150,GO:0008152…
ChrI	AUGUSTUS	transcript	760149	762100	0.3	-	.	transcript_id "sch_g296.t1"; gene_id "sch_g296"; transcript_biotype "protein_coding"; transcript_source "augustus"; transcript_name "VAM3";
ChrI	AUGUSTUS	exon	760149	760717	.	-	.	transcript_id "sch_g296.t1"; gene_id "sch_g296";
ChrI	AUGUSTUS	exon	761323	762100	.	-	.	transcript_id "sch_g296.t1"; gene_id "sch_g296";
ChrI	AUGUSTUS	CDS	760149	760717	0.64	-	2	transcript_id "sch_g296.t1"; gene_id "sch_g296";
ChrI	AUGUSTUS	CDS	761323	762100	0.42	-	0	transcript_id "sch_g296.t1"; gene_id "sch_g296";
ChrI	AUGUSTUS	start_codon	762098	762100	.	-	0	transcript_id "sch_g296.t1"; gene_id "sch_g296";
ChrI	AUGUSTUS	stop_codon	760149	760151	.	-	0	transcript_id "sch_g296.t1"; gene_id "sch_g296";
ChrI	AUGUSTUS	intron	760718	761322	0.46	-	.	transcript_id "sch_g296.t1"; gene_id "sch_g296";
ChrI	AUGUSTUS	gene	762615	763106	.	+	.	gene_id "sch_g297"; gene_biotype "protein_coding"; gene_source "augustus"; gene_name "NdufS4"; go_terms "GO:0005575,GO:0005622,GO:0005623,GO:0005737,GO:0005739,GO:0005740,GO:0005743,GO:0005746,GO:0005747,GO:0016020,GO:0019866,GO:0030964,GO:0031090,GO:0031966,GO:0031967,GO:0031975,GO:0032991,GO:0043226,GO:0043227,GO:0043229,GO:0043231,GO:0044422,GO:0044424,GO:0044425,GO:0044429,GO:0044444,GO:00444…
ChrI	AUGUSTUS	transcript	762615	763106	1	+	.	transcript_id "sch_g297.t1"; gene_id "sch_g297"; transcript_biotype "protein_coding"; transcript_source "augustus"; transcript_name "NdufS4";
ChrI	AUGUSTUS	exon	762615	763106	.	+	.	transcript_id "sch_g297.t1"; gene_id "sch_g297";
ChrI	AUGUSTUS	CDS	762615	763106	1	+	0	transcript_id "sch_g297.t1"; gene_id "sch_g297";
ChrI	AUGUSTUS	start_codon	762615	762617	.	+	0	transcript_id "sch_g297.t1"; gene_id "sch_g297";
ChrI	AUGUSTUS	stop_codon	763104	763106	.	+	0	transcript_id "sch_g297.t1"; gene_id "sch_g297";
ChrI	AUGUSTUS	gene	763592	764482	.	-	.	gene_id "sch_g298"; gene_biotype "protein_coding"; gene_source "augustus"; gene_name "NRK1"; go_terms "GO:0000166,GO:0000322,GO:0000323,GO:0000324,GO:0003674,GO:0003824,GO:0005488,GO:0005524,GO:0005575,GO:0005622,GO:0005623,GO:0005737,GO:0005773,GO:0006139,GO:0006725,GO:0006732,GO:0006733,GO:0006753,GO:0006793,GO:0006796,GO:0006807,GO:0008144,GO:0008150,GO:0008152,GO:0009058,GO:0009108,GO:0009116…
ChrI	AUGUSTUS	transcript	763592	764482	0.96	-	.	transcript_id "sch_g298.t1"; gene_id "sch_g298"; transcript_biotype "protein_coding"; transcript_source "augustus"; transcript_name "NRK1";
ChrI	AUGUSTUS	exon	763592	764320	.	-	.	transcript_id "sch_g298.t1"; gene_id "sch_g298";
ChrI	AUGUSTUS	exon	764426	764482	.	-	.	transcript_id "sch_g298.t1"; gene_id "sch_g298";
ChrI	AUGUSTUS	CDS	763592	764320	0.99	-	0	transcript_id "sch_g298.t1"; gene_id "sch_g298";
ChrI	AUGUSTUS	CDS	764426	764482	0.96	-	0	transcript_id "sch_g298.t1"; gene_id "sch_g298";
ChrI	AUGUSTUS	start_codon	764480	764482	.	-	0	transcript_id "sch_g298.t1"; gene_id "sch_g298";
ChrI	AUGUSTUS	stop_codon	763592	763594	.	-	0	transcript_id "sch_g298.t1"; gene_id "sch_g298";
ChrI	AUGUSTUS	intron	764321	764425	0.96	-	.	transcript_id "sch_g298.t1"; gene_id "sch_g298";
ChrI	AUGUSTUS	gene	765322	768468	.	+	.	gene_id "sch_g299"; gene_biotype "protein_coding"; gene_source "augustus"; gene_name "NAT10"; go_terms "GO:0000049,GO:0000154,GO:0000166,GO:0002097,GO:0002101,GO:0003674,GO:0003676,GO:0003723,GO:0003824,GO:0005488,GO:0005524,GO:0005575,GO:0005622,GO:0005623,GO:0005634,GO:0005730,GO:0006139,GO:0006364,GO:0006396,GO:0006399,GO:0006400,GO:0006725,GO:0006807,GO:0008033,GO:0008080,GO:0008144,GO:000815…
ChrI	AUGUSTUS	transcript	765322	768468	1	+	.	transcript_id "sch_g299.t1"; gene_id "sch_g299"; transcript_biotype "protein_coding"; transcript_source "augustus"; transcript_name "NAT10";
ChrI	AUGUSTUS	exon	765322	768468	.	+	.	transcript_id "sch_g299.t1"; gene_id "sch_g299";
ChrI	AUGUSTUS	CDS	765322	768468	1	+	0	transcript_id "sch_g299.t1"; gene_id "sch_g299";
ChrI	AUGUSTUS	start_codon	765322	765324	.	+	0	transcript_id "sch_g299.t1"; gene_id "sch_g299";
ChrI	AUGUSTUS	stop_codon	768466	768468	.	+	0	transcript_id "sch_g299.t1"; gene_id "sch_g299";
ChrI	AUGUSTUS	gene	768703	769344	.	-	.	gene_id "sch_g300"; gene_biotype "protein_coding"; gene_source "augustus"; go_terms "-"; cog_category "S";
ChrI	AUGUSTUS	transcript	768703	769344	1	-	.	transcript_id "sch_g300.t1"; gene_id "sch_g300"; transcript_biotype "protein_coding"; transcript_source "augustus";
ChrI	AUGUSTUS	exon	768703	769344	.	-	.	transcript_id "sch_g300.t1"; gene_id "sch_g300";
ChrI	AUGUSTUS	CDS	768703	769344	1	-	0	transcript_id "sch_g300.t1"; gene_id "sch_g300";
ChrI	AUGUSTUS	start_codon	769342	769344	.	-	0	transcript_id "sch_g300.t1"; gene_id "sch_g300";
ChrI	AUGUSTUS	stop_codon	768703	768705	.	-	0	transcript_id "sch_g300.t1"; gene_id "sch_g300";
ChrI	AUGUSTUS	gene	770235	774290	.	+	.	gene_id "sch_g301"; gene_biotype "protein_coding"; gene_source "augustus"; go_terms "GO:0003674,GO:0005488,GO:0005509,GO:0005515,GO:0005575,GO:0005622,GO:0005623,GO:0005737,GO:0005768,GO:0005769,GO:0005770,GO:0005829,GO:0006810,GO:0006897,GO:0008104,GO:0008150,GO:0012505,GO:0015031,GO:0015833,GO:0016192,GO:0019899,GO:0030100,GO:0030674,GO:0031410,GO:0031625,GO:0031982,GO:0032386,GO:0032879,GO:003…
ChrI	AUGUSTUS	transcript	770235	774290	1	+	.	transcript_id "sch_g301.t1"; gene_id "sch_g301"; transcript_biotype "protein_coding"; transcript_source "augustus";
ChrI	AUGUSTUS	exon	770235	774290	.	+	.	transcript_id "sch_g301.t1"; gene_id "sch_g301";
ChrI	AUGUSTUS	CDS	770235	774290	1	+	0	transcript_id "sch_g301.t1"; gene_id "sch_g301";
ChrI	AUGUSTUS	start_codon	770235	770237	.	+	0	transcript_id "sch_g301.t1"; gene_id "sch_g301";
ChrI	AUGUSTUS	stop_codon	774288	774290	.	+	0	transcript_id "sch_g301.t1"; gene_id "sch_g301";
ChrI	AUGUSTUS	gene	774895	778710	.	-	.	gene_id "sch_g302"; gene_biotype "protein_coding"; gene_source "augustus"; gene_name "CTR9"; go_terms "GO:0000082,GO:0000083,GO:0000278,GO:0000414,GO:0000416,GO:0000428,GO:0000785,GO:0000988,GO:0000989,GO:0000993,GO:0001015,GO:0001076,GO:0001098,GO:0001099,GO:0001932,GO:0001934,GO:0003674,GO:0003676,GO:0003677,GO:0005488,GO:0005515,GO:0005575,GO:0005622,GO:0005623,GO:0005634,GO:0005654,GO:0005694…
ChrI	AUGUSTUS	transcript	774895	778710	0.94	-	.	transcript_id "sch_g302.t1"; gene_id "sch_g302"; transcript_biotype "protein_coding"; transcript_source "augustus"; transcript_name "CTR9";
ChrI	AUGUSTUS	exon	774895	778710	.	-	.	transcript_id "sch_g302.t1"; gene_id "sch_g302";
ChrI	AUGUSTUS	CDS	774895	778710	0.94	-	0	transcript_id "sch_g302.t1"; gene_id "sch_g302";
ChrI	AUGUSTUS	start_codon	778708	778710	.	-	0	transcript_id "sch_g302.t1"; gene_id "sch_g302";
ChrI	AUGUSTUS	stop_codon	774895	774897	.	-	0	transcript_id "sch_g302.t1"; gene_id "sch_g302";
ChrI	AUGUSTUS	gene	779312	779659	.	-	.	gene_id "sch_g303"; gene_biotype "protein_coding"; gene_source "augustus"; go_terms "GO:0005575,GO:0005622,GO:0005623,GO:0005737,GO:0005783,GO:0012505,GO:0043226,GO:0043227,GO:0043229,GO:0043231,GO:0044424,GO:0044444,GO:0044464"; cog_category "S";
ChrI	AUGUSTUS	transcript	779312	779659	0.92	-	.	transcript_id "sch_g303.t1"; gene_id "sch_g303"; transcript_biotype "protein_coding"; transcript_source "augustus";
ChrI	AUGUSTUS	exon	779312	779659	.	-	.	transcript_id "sch_g303.t1"; gene_id "sch_g303";
ChrI	AUGUSTUS	CDS	779312	779659	0.92	-	0	transcript_id "sch_g303.t1"; gene_id "sch_g303";
ChrI	AUGUSTUS	start_codon	779657	779659	.	-	0	transcript_id "sch_g303.t1"; gene_id "sch_g303";
ChrI	AUGUSTUS	stop_codon	779312	779314	.	-	0	transcript_id "sch_g303.t1"; gene_id "sch_g303";
ChrI	AUGUSTUS	gene	780183	782696	.	+	.	gene_id "sch_g304"; gene_biotype "protein_coding"; gene_source "augustus"; go_terms "-"; cog_category "G";
ChrI	AUGUSTUS	transcript	780183	782696	1	+	.	transcript_id "sch_g304.t1"; gene_id "sch_g304"; transcript_biotype "protein_coding"; transcript_source "augustus";
ChrI	AUGUSTUS	exon	780183	782696	.	+	.	transcript_id "sch_g304.t1"; gene_id "sch_g304";
ChrI	AUGUSTUS	CDS	780183	782696	1	+	0	transcript_id "sch_g304.t1"; gene_id "sch_g304";
ChrI	AUGUSTUS	start_codon	780183	780185	.	+	0	transcript_id "sch_g304.t1"; gene_id "sch_g304";
ChrI	AUGUSTUS	stop_codon	782694	782696	.	+	0	transcript_id "sch_g304.t1"; gene_id "sch_g304";
ChrI	AUGUSTUS	gene	782761	783798	.	-	.	gene_id "sch_g305"; gene_biotype "protein_coding"; gene_source "augustus"; gene_name "RPC34"; go_terms "GO:0000428,GO:0003674,GO:0003824,GO:0003899,GO:0005575,GO:0005622,GO:0005623,GO:0005634,GO:0005654,GO:0005666,GO:0005737,GO:0005739,GO:0006139,GO:0006351,GO:0006383,GO:0006399,GO:0006725,GO:0006807,GO:0008150,GO:0008152,GO:0009058,GO:0009059,GO:0009304,GO:0009987,GO:0010467,GO:0016070,GO:001674…
ChrI	AUGUSTUS	transcript	782761	783798	0.99	-	.	transcript_id "sch_g305.t1"; gene_id "sch_g305"; transcript_biotype "protein_coding"; transcript_source "augustus"; transcript_name "RPC34";
ChrI	AUGUSTUS	exon	782761	783798	.	-	.	transcript_id "sch_g305.t1"; gene_id "sch_g305";
ChrI	AUGUSTUS	CDS	782761	783798	0.99	-	0	transcript_id "sch_g305.t1"; gene_id "sch_g305";
ChrI	AUGUSTUS	start_codon	783796	783798	.	-	0	transcript_id "sch_g305.t1"; gene_id "sch_g305";
ChrI	AUGUSTUS	stop_codon	782761	782763	.	-	0	transcript_id "sch_g305.t1"; gene_id "sch_g305";
ChrI	AUGUSTUS	gene	784568	785296	.	-	.	gene_id "sch_g306"; gene_biotype "protein_coding"; gene_source "augustus"; go_terms "GO:0000003,GO:0003006,GO:0005575,GO:0005622,GO:0005623,GO:0005811,GO:0007049,GO:0008150,GO:0009653,GO:0009987,GO:0019953,GO:0022402,GO:0022413,GO:0022414,GO:0030154,GO:0030435,GO:0030437,GO:0032502,GO:0032505,GO:0034293,GO:0043226,GO:0043228,GO:0043229,GO:0043232,GO:0043934,GO:0043935,GO:0044424,GO:0044464,GO:004…
ChrI	AUGUSTUS	transcript	784568	785296	1	-	.	transcript_id "sch_g306.t1"; gene_id "sch_g306"; transcript_biotype "protein_coding"; transcript_source "augustus";
ChrI	AUGUSTUS	exon	784568	785296	.	-	.	transcript_id "sch_g306.t1"; gene_id "sch_g306";
ChrI	AUGUSTUS	CDS	784568	785296	1	-	0	transcript_id "sch_g306.t1"; gene_id "sch_g306";
ChrI	AUGUSTUS	start_codon	785294	785296	.	-	0	transcript_id "sch_g306.t1"; gene_id "sch_g306";
ChrI	AUGUSTUS	stop_codon	784568	784570	.	-	0	transcript_id "sch_g306.t1"; gene_id "sch_g306";
ChrI	AUGUSTUS	gene	787168	790419	.	+	.	gene_id "sch_g307"; gene_biotype "protein_coding"; gene_source "augustus"; go_terms "GO:0000278,GO:0000281,GO:0000910,GO:0000935,GO:0003674,GO:0005085,GO:0005088,GO:0005089,GO:0005488,GO:0005515,GO:0005575,GO:0005622,GO:0005623,GO:0005737,GO:0005826,GO:0005856,GO:0005938,GO:0007049,GO:0007154,GO:0007165,GO:0007264,GO:0007265,GO:0007266,GO:0007346,GO:0008104,GO:0008150,GO:0008360,GO:0009987,GO:001…
ChrI	AUGUSTUS	transcript	787168	790419	0.63	+	.	transcript_id "sch_g307.t1"; gene_id "sch_g307"; transcript_biotype "protein_coding"; transcript_source "augustus";
ChrI	AUGUSTUS	exon	787168	790419	.	+	.	transcript_id "sch_g307.t1"; gene_id "sch_g307";
ChrI	AUGUSTUS	CDS	787168	790419	0.63	+	0	transcript_id "sch_g307.t1"; gene_id "sch_g307";
ChrI	AUGUSTUS	start_codon	787168	787170	.	+	0	transcript_id "sch_g307.t1"; gene_id "sch_g307";
ChrI	AUGUSTUS	stop_codon	790417	790419	.	+	0	transcript_id "sch_g307.t1"; gene_id "sch_g307";
ChrI	AUGUSTUS	gene	790838	791587	.	+	.	gene_id "sch_g308"; gene_biotype "protein_coding"; gene_source "augustus"; gene_name "RRS1"; go_terms "GO:0000054,GO:0000055,GO:0000447,GO:0000460,GO:0000462,GO:0000466,GO:0000469,GO:0000478,GO:0000479,GO:0005575,GO:0005622,GO:0005623,GO:0005634,GO:0005654,GO:0005730,GO:0006139,GO:0006364,GO:0006396,GO:0006403,GO:0006405,GO:0006611,GO:0006725,GO:0006807,GO:0006810,GO:0006886,GO:0006913,GO:0008104…
ChrI	AUGUSTUS	transcript	790838	791587	1	+	.	transcript_id "sch_g308.t1"; gene_id "sch_g308"; transcript_biotype "protein_coding"; transcript_source "augustus"; transcript_name "RRS1";
ChrI	AUGUSTUS	exon	790838	790854	.	+	.	transcript_id "sch_g308.t1"; gene_id "sch_g308";
ChrI	AUGUSTUS	exon	791005	791587	.	+	.	transcript_id "sch_g308.t1"; gene_id "sch_g308";
ChrI	AUGUSTUS	CDS	790838	790854	1	+	0	transcript_id "sch_g308.t1"; gene_id "sch_g308";
ChrI	AUGUSTUS	CDS	791005	791587	1	+	1	transcript_id "sch_g308.t1"; gene_id "sch_g308";
ChrI	AUGUSTUS	start_codon	790838	790840	.	+	0	transcript_id "sch_g308.t1"; gene_id "sch_g308";
ChrI	AUGUSTUS	stop_codon	791585	791587	.	+	0	transcript_id "sch_g308.t1"; gene_id "sch_g308";
ChrI	AUGUSTUS	intron	790855	791004	1	+	.	transcript_id "sch_g308.t1"; gene_id "sch_g308";
ChrI	AUGUSTUS	gene	791806	793644	.	-	.	gene_id "sch_g309"; gene_biotype "protein_coding"; gene_source "augustus"; go_terms "-"; cog_category "U";
ChrI	AUGUSTUS	transcript	791806	793644	1	-	.	transcript_id "sch_g309.t1"; gene_id "sch_g309"; transcript_biotype "protein_coding"; transcript_source "augustus";
ChrI	AUGUSTUS	exon	791806	793644	.	-	.	transcript_id "sch_g309.t1"; gene_id "sch_g309";
ChrI	AUGUSTUS	CDS	791806	793644	1	-	0	transcript_id "sch_g309.t1"; gene_id "sch_g309";
ChrI	AUGUSTUS	start_codon	793642	793644	.	-	0	transcript_id "sch_g309.t1"; gene_id "sch_g309";
ChrI	AUGUSTUS	stop_codon	791806	791808	.	-	0	transcript_id "sch_g309.t1"; gene_id "sch_g309";
ChrI	AUGUSTUS	gene	794675	795064	.	+	.	gene_id "sch_g310"; gene_biotype "protein_coding"; gene_source "augustus";
ChrI	AUGUSTUS	transcript	794675	795064	1	+	.	transcript_id "sch_g310.t1"; gene_id "sch_g310"; transcript_biotype "protein_coding"; transcript_source "augustus";
ChrI	AUGUSTUS	exon	794675	795064	.	+	.	transcript_id "sch_g310.t1"; gene_id "sch_g310";
ChrI	AUGUSTUS	CDS	794675	795064	1	+	0	transcript_id "sch_g310.t1"; gene_id "sch_g310";
ChrI	AUGUSTUS	start_codon	794675	794677	.	+	0	transcript_id "sch_g310.t1"; gene_id "sch_g310";
ChrI	AUGUSTUS	stop_codon	795062	795064	.	+	0	transcript_id "sch_g310.t1"; gene_id "sch_g310";
ChrI	AUGUSTUS	gene	795186	796607	.	-	.	gene_id "sch_g311"; gene_biotype "protein_coding"; gene_source "augustus"; go_terms "GO:0000096,GO:0000097,GO:0003674,GO:0003824,GO:0004414,GO:0006082,GO:0006520,GO:0006555,GO:0006790,GO:0006807,GO:0008150,GO:0008152,GO:0008374,GO:0008652,GO:0009058,GO:0009066,GO:0009067,GO:0009069,GO:0009086,GO:0009092,GO:0009987,GO:0016053,GO:0016407,GO:0016413,GO:0016740,GO:0016746,GO:0016747,GO:0019752,GO:004…
ChrI	AUGUSTUS	transcript	795186	796607	0.69	-	.	transcript_id "sch_g311.t1"; gene_id "sch_g311"; transcript_biotype "protein_coding"; transcript_source "augustus";
ChrI	AUGUSTUS	exon	795186	796607	.	-	.	transcript_id "sch_g311.t1"; gene_id "sch_g311";
ChrI	AUGUSTUS	CDS	795186	796607	0.69	-	0	transcript_id "sch_g311.t1"; gene_id "sch_g311";
ChrI	AUGUSTUS	start_codon	796605	796607	.	-	0	transcript_id "sch_g311.t1"; gene_id "sch_g311";
ChrI	AUGUSTUS	stop_codon	795186	795188	.	-	0	transcript_id "sch_g311.t1"; gene_id "sch_g311";
ChrI	AUGUSTUS	gene	797351	798175	.	-	.	gene_id "sch_g312"; gene_biotype "protein_coding"; gene_source "augustus"; gene_name "ECH1"; go_terms "GO:0003674,GO:0005102,GO:0005488,GO:0005515,GO:0005575,GO:0005622,GO:0005623,GO:0005737,GO:0005739,GO:0005777,GO:0005782,GO:0005829,GO:0006082,GO:0006605,GO:0006625,GO:0006629,GO:0006631,GO:0006635,GO:0006810,GO:0006886,GO:0006996,GO:0007031,GO:0008104,GO:0008150,GO:0008152,GO:0009056,GO:0009062…
ChrI	AUGUSTUS	transcript	797351	798175	0.56	-	.	transcript_id "sch_g312.t1"; gene_id "sch_g312"; transcript_biotype "protein_coding"; transcript_source "augustus"; transcript_name "ECH1";
ChrI	AUGUSTUS	exon	797351	798175	.	-	.	transcript_id "sch_g312.t1"; gene_id "sch_g312";
ChrI	AUGUSTUS	CDS	797351	798175	0.56	-	0	transcript_id "sch_g312.t1"; gene_id "sch_g312";
ChrI	AUGUSTUS	start_codon	798173	798175	.	-	0	transcript_id "sch_g312.t1"; gene_id "sch_g312";
ChrI	AUGUSTUS	stop_codon	797351	797353	.	-	0	transcript_id "sch_g312.t1"; gene_id "sch_g312";
ChrI	AUGUSTUS	gene	800125	802515	.	+	.	gene_id "sch_g313"; gene_biotype "protein_coding"; gene_source "augustus"; gene_name "IML2"; go_terms "GO:0005575,GO:0005622,GO:0005623,GO:0005634,GO:0005737,GO:0005739,GO:0005740,GO:0005741,GO:0006950,GO:0008150,GO:0009987,GO:0010033,GO:0016020,GO:0019867,GO:0031090,GO:0031966,GO:0031967,GO:0031968,GO:0031975,GO:0033554,GO:0035966,GO:0035967,GO:0042221,GO:0043226,GO:0043227,GO:0043229,GO:0043231…
ChrI	AUGUSTUS	transcript	800125	802515	1	+	.	transcript_id "sch_g313.t1"; gene_id "sch_g313"; transcript_biotype "protein_coding"; transcript_source "augustus"; transcript_name "IML2";
ChrI	AUGUSTUS	exon	800125	802515	.	+	.	transcript_id "sch_g313.t1"; gene_id "sch_g313";
ChrI	AUGUSTUS	CDS	800125	802515	1	+	0	transcript_id "sch_g313.t1"; gene_id "sch_g313";
ChrI	AUGUSTUS	start_codon	800125	800127	.	+	0	transcript_id "sch_g313.t1"; gene_id "sch_g313";
ChrI	AUGUSTUS	stop_codon	802513	802515	.	+	0	transcript_id "sch_g313.t1"; gene_id "sch_g313";
ChrI	AUGUSTUS	gene	802859	804544	.	-	.	gene_id "sch_g314"; gene_biotype "protein_coding"; gene_source "augustus"; gene_name "MIC60"; go_terms "GO:0005575,GO:0005622,GO:0005623,GO:0005737,GO:0005739,GO:0005740,GO:0005743,GO:0005886,GO:0006605,GO:0006626,GO:0006810,GO:0006839,GO:0006886,GO:0006996,GO:0007005,GO:0007006,GO:0007007,GO:0008104,GO:0008150,GO:0009987,GO:0015031,GO:0015833,GO:0016020,GO:0016021,GO:0016043,GO:0017038,GO:001986…
ChrI	AUGUSTUS	transcript	802859	804544	1	-	.	transcript_id "sch_g314.t1"; gene_id "sch_g314"; transcript_biotype "protein_coding"; transcript_source "augustus"; transcript_name "MIC60";
ChrI	AUGUSTUS	exon	802859	804544	.	-	.	transcript_id "sch_g314.t1"; gene_id "sch_g314";
ChrI	AUGUSTUS	CDS	802859	804544	1	-	0	transcript_id "sch_g314.t1"; gene_id "sch_g314";
ChrI	AUGUSTUS	start_codon	804542	804544	.	-	0	transcript_id "sch_g314.t1"; gene_id "sch_g314";
ChrI	AUGUSTUS	stop_codon	802859	802861	.	-	0	transcript_id "sch_g314.t1"; gene_id "sch_g314";
ChrI	AUGUSTUS	gene	806138	807655	.	+	.	gene_id "sch_g315"; gene_biotype "protein_coding"; gene_source "augustus"; go_terms "GO:0003674,GO:0005215,GO:0005342,GO:0005575,GO:0005623,GO:0005886,GO:0005887,GO:0006810,GO:0006811,GO:0006812,GO:0006820,GO:0006855,GO:0008028,GO:0008150,GO:0008324,GO:0008509,GO:0008514,GO:0015075,GO:0015077,GO:0015078,GO:0015225,GO:0015238,GO:0015291,GO:0015293,GO:0015294,GO:0015295,GO:0015318,GO:0015672,GO:001…
ChrI	AUGUSTUS	transcript	806138	807655	1	+	.	transcript_id "sch_g315.t1"; gene_id "sch_g315"; transcript_biotype "protein_coding"; transcript_source "augustus";
ChrI	AUGUSTUS	exon	806138	807655	.	+	.	transcript_id "sch_g315.t1"; gene_id "sch_g315";
ChrI	AUGUSTUS	CDS	806138	807655	1	+	0	transcript_id "sch_g315.t1"; gene_id "sch_g315";
ChrI	AUGUSTUS	start_codon	806138	806140	.	+	0	transcript_id "sch_g315.t1"; gene_id "sch_g315";
ChrI	AUGUSTUS	stop_codon	807653	807655	.	+	0	transcript_id "sch_g315.t1"; gene_id "sch_g315";
ChrI	AUGUSTUS	gene	812467	814467	.	+	.	gene_id "sch_g316"; gene_biotype "protein_coding"; gene_source "augustus"; gene_name "DIP5"; go_terms "GO:0000322,GO:0000323,GO:0000324,GO:0000329,GO:0003333,GO:0003674,GO:0005215,GO:0005342,GO:0005575,GO:0005622,GO:0005623,GO:0005737,GO:0005773,GO:0005774,GO:0005886,GO:0006810,GO:0006811,GO:0006820,GO:0006865,GO:0008150,GO:0008509,GO:0008514,GO:0015075,GO:0015171,GO:0015318,GO:0015711,GO:0015849…
ChrI	AUGUSTUS	transcript	812467	814467	1	+	.	transcript_id "sch_g316.t1"; gene_id "sch_g316"; transcript_biotype "protein_coding"; transcript_source "augustus"; transcript_name "DIP5";
ChrI	AUGUSTUS	exon	812467	814467	.	+	.	transcript_id "sch_g316.t1"; gene_id "sch_g316";
[truncated: 33,445 more rows]
