# Supplementary material for: Chromosome-scale genome assembly and characterization of Saccharomycopsis schoenii, a necrotrophic predatory yeast
Source: G3 (Bethesda). 2026 Mar 18;16(5):jkag067. doi: 10.1093/g3journal/jkag067 (PMC13148404; doi:10.1093/g3journal/jkag067)
Supplement: jkag067_Supplementary_Data [file jkag067_supplementary_data.zip › Supplementary_File_3_(TXT)_G3-2026-406693.txt]

Sequence		tRNA	Bounds	tRNA	Anti	Intron Bounds	Inf
Name	tRNA #	Begin	End	Type	Codon	Begin	End	Score	Note
--------	------	-----	------	----	-----	-----	----	------	------
ChrI	1	201068	201140	Ala	AGC	0	0	72.8
ChrI	2	359203	359312	Pro	TGG	359239	359276	64.9
ChrI	3	428245	428325	Leu	CAG	0	0	61.6
ChrI	4	589880	589953	Asn	GTT	0	0	76.1
ChrI	5	901530	901615	Tyr	GTA	901569	901579	64.7
ChrI	6	1234111	1234183	Ala	TGC	0	0	76.5
ChrI	7	1647531	1647602	Glu	TTC	0	0	54.8
ChrI	8	1514284	1514213	Glu	CTC	0	0	56.5
ChrI	9	1399988	1399918	Gly	GCC	0	0	70.3
ChrI	10	1236461	1236390	Glu	TTC	0	0	54.8
ChrI	11	1053079	1053009	Gly	GCC	0	0	70.3
ChrI	12	798479	798407	Ala	AGC	0	0	72.8
ChrI	13	747489	747418	Asp	GTC	0	0	58.6
ChrI	14	545133	545050	Trp	CCA	545097	545086	65.9
ChrI	15	461160	461087	Val	AAC	0	0	67.6
ChrI	16	359032	358949	Gln	TTG	358995	358984	60.0
ChrI	17	357804	357721	Leu	TAA	0	0	71.7
ChrI	18	263283	263173	Ser	CGA	263246	263217	69.0
ChrI	19	208532	208418	Ile	TAT	208495	208454	62.4
ChrI	20	120928	120843	Lys	TTT	120891	120879	72.1
ChrII	1	255784	255880	Ile	AAT	255822	255844	63.7
ChrII	2	522351	522424	Val	AAC	0	0	67.6
ChrII	3	1128057	1128130	Arg	TCT	0	0	75.0
ChrII	4	1708732	1708826	Phe	GAA	1708769	1708790	71.3
ChrII	5	1766745	1766818	Arg	TCT	0	0	75.0
ChrII	6	2142030	2142103	Met	CAT	0	0	69.2
ChrII	7	2153770	2153842	Lys	CTT	0	0	80.6
ChrII	8	2179536	2179609	Met	CAT	0	0	78.9
ChrII	9	2458940	2459013	Arg	TCT	0	0	75.0
ChrII	10	2954066	2954138	Lys	CTT	0	0	80.6
ChrII	11	3249542	3249638	Ile	AAT	3249580	3249602	63.7
ChrII	12	2994687	2994615	Thr	AGT	0	0	75.5
ChrII	13	2709480	2709409	Thr	TGT	0	0	73.1
ChrII	14	2634547	2634475	Ala	AGC	0	0	72.8
ChrII	15	2598162	2598060	Arg	ACG	2598125	2598096	61.8
ChrII	16	2445217	2445123	Phe	GAA	2445180	2445159	71.3
ChrII	17	2060569	2060484	Gln	TTG	2060532	2060519	59.9
ChrII	18	1953796	1953713	Trp	CCA	1953760	1953749	65.9
ChrII	19	1750172	1750062	Pro	TGG	1750136	1750098	64.8
ChrII	20	1643840	1643756	Gln	TTG	1643803	1643791	59.9
ChrII	21	1435041	1434942	Ser	TGA	1435004	1434987	70.7
ChrII	22	1380725	1380655	Gly	GCC	0	0	70.3
ChrII	23	1361181	1361078	Ser	GCT	1361144	1361123	67.8
ChrII	24	1223138	1223047	Ser	TGA	1223101	1223092	71.2
ChrII	25	1119160	1119089	iMet	CAT	0	0	66.9
ChrII	26	886171	886069	Ser	GCT	886134	886114	67.9
ChrII	27	858435	858364	His	GTG	0	0	68.0
ChrII	28	825552	825452	Ser	GCT	825515	825495	38.7
ChrII	29	796511	796430	Ser	AGA	0	0	76.4
ChrII	30	744533	744461	Thr	AGT	0	0	75.5
ChrII	31	615067	614996	Glu	TTC	0	0	54.8
ChrIII	1	229444	229529	Lys	TTT	229481	229493	72.1
ChrIII	2	492203	492274	Gly	TCC	0	0	56.9
ChrIII	3	581289	581359	Gly	GCC	0	0	70.3
ChrIII	4	712624	712695	Asp	GTC	0	0	58.6
ChrIII	5	1331766	1331883	Leu	CAA	1331804	1331839	61.0
ChrIII	6	1395447	1395528	Leu	AAG	0	0	71.5
ChrIII	7	1457562	1457672	Pro	TGG	1457598	1457636	64.8
ChrIII	8	1492277	1492350	Asn	GTT	0	0	76.1
ChrIII	9	1595957	1596028	His	GTG	0	0	68.0
ChrIII	10	1717024	1717105	Leu	AAG	0	0	71.3
ChrIII	11	1975017	1975090	Val	AAC	0	0	67.6
ChrIII	12	2027741	2027826	Tyr	GTA	2027780	2027790	61.8
ChrIII	13	2054034	2054105	iMet	CAT	0	0	66.9
ChrIII	14	2115547	2115632	Gln	TTG	2115584	2115597	59.9
ChrIII	15	2265446	2265517	Asp	GTC	0	0	58.6
ChrIII	16	2271835	2271907	Lys	CTT	0	0	80.6
ChrIII	17	2367508	2367579	Asp	GTC	0	0	58.6
ChrIII	18	2418836	2418908	Lys	CTT	0	0	80.6
ChrIII	19	2646911	2646992	Ser	AGA	0	0	76.4
ChrIII	20	2683454	2683526	Ala	TGC	0	0	76.5
ChrIII	21	2858015	2858086	Thr	TGT	0	0	73.1
ChrIII	22	2776556	2776471	Lys	TTT	2776519	2776507	72.1
ChrIII	23	2711991	2711918	Val	AAC	0	0	67.6
ChrIII	24	2689130	2689036	Phe	GAA	2689093	2689072	72.1
ChrIII	25	2528021	2527948	Asn	GTT	0	0	76.1
ChrIII	26	2502363	2502247	Leu	CAA	2502325	2502291	61.1
ChrIII	27	2470496	2470424	Thr	AGT	0	0	74.5
ChrIII	28	2360272	2360201	Asp	GTC	0	0	58.6
ChrIII	29	2209280	2209184	Ile	AAT	2209242	2209220	63.7
ChrIII	30	2177345	2177262	Trp	CCA	2177309	2177298	65.9
ChrIII	31	1449764	1449692	Ala	TGC	0	0	76.5
ChrIII	32	1381168	1381052	Leu	CAA	1381130	1381096	61.1
ChrIII	33	550416	550343	Thr	CGT	0	0	67.4
ChrIII	34	256720	256610	Pro	TGG	256684	256646	64.8
ChrIII	35	219003	218930	Asn	GTT	0	0	76.1
ChrIII	36	207660	207577	Leu	TAA	0	0	71.7
ChrIV	1	177228	177299	Gly	TCC	0	0	63.1
ChrIV	2	412989	413074	Lys	TTT	413026	413038	72.1
ChrIV	3	629302	629385	Leu	TAA	0	0	71.7
ChrIV	4	834936	835019	Leu	TAA	0	0	71.7
ChrIV	5	914507	914603	Ile	AAT	914545	914567	63.7
ChrIV	6	933586	933743	Leu	CAG	933625	933695	38.6
ChrIV	7	949890	949975	Lys	TTT	949927	949939	72.1
ChrIV	8	1589386	1589471	Tyr	GTA	1589425	1589435	61.8
ChrIV	9	1598461	1598557	Ile	AAT	1598499	1598521	63.7
ChrIV	10	2028202	2028305	Ser	GCT	2028239	2028260	67.8
ChrIV	11	2074398	2074479	Ser	AGA	0	0	76.4
ChrIV	12	2235164	2235048	Leu	CAA	2235126	2235092	61.1
ChrIV	13	2027114	2027004	Pro	TGG	2027078	2027040	64.8
ChrIV	14	1805469	1805344	Arg	CCG	1805432	1805380	49.6
ChrIV	15	1329550	1329479	His	GTG	0	0	68.0
ChrIV	16	1035547	1035466	Ser	AGA	0	0	76.4
ChrIV	17	920458	920377	Ser	AGA	0	0	76.4
ChrIV	18	654744	654671	Asn	GTT	0	0	76.1
ChrIV	19	312652	312582	Gly	GCC	0	0	70.3
ChrIV	20	177124	177053	Asp	GTC	0	0	58.6
ChrV	1	204418	204490	Ala	AGC	0	0	72.8
ChrV	2	332449	332519	Gly	GCC	0	0	70.3
ChrV	3	735340	735413	Val	CAC	0	0	73.1
ChrV	4	741081	741192	Pro	TGG	741117	741156	64.8
ChrV	5	872652	872723	Glu	TTC	0	0	54.8
ChrV	6	884897	884980	Leu	TAA	0	0	71.7
ChrV	7	1015366	1015436	Gly	GCC	0	0	70.3
ChrV	8	1206227	1206308	Ser	AGA	0	0	76.4
ChrV	9	1408306	1408378	Ala	AGC	0	0	72.8
ChrV	10	1514735	1514820	Tyr	GTA	1514774	1514784	64.7
ChrV	11	1522854	1522939	Gln	TTG	1522891	1522904	59.9
ChrV	12	1546043	1546132	Val	TAC	1546080	1546096	59.6
ChrV	13	2016340	2016413	Val	AAC	0	0	67.6
ChrV	14	2130218	2130330	Leu	TAG	2130255	2130285	61.6
ChrV	15	2197539	2197633	Phe	GAA	2197576	2197597	72.1
ChrV	16	1813052	1812967	Lys	TTT	1813015	1813003	72.1
ChrV	17	1547969	1547897	Arg	ACG	0	0	69.9
ChrV	18	1483360	1483288	Gln	CTG	0	0	60.3
ChrV	19	1338295	1338222	Asn	GTT	0	0	76.1
ChrV	20	1108468	1108374	Phe	GAA	1108431	1108410	71.3
ChrV	21	1029400	1029329	Glu	TTC	0	0	54.8
ChrV	22	872551	872480	Glu	TTC	0	0	54.8
ChrV	23	657669	657598	His	GTG	0	0	68.0
ChrV	24	544614	544542	Cys	GCA	0	0	65.7
ChrV	25	372101	372030	Glu	TTC	0	0	54.8
ChrV	26	263732	263662	Gly	GCC	0	0	70.3
ChrV	27	194996	194924	Cys	GCA	0	0	65.7
ChrVI	1	183956	184029	Val	AAC	0	0	67.6
ChrVI	2	760634	760706	Thr	AGT	0	0	75.5
ChrVI	3	772432	772505	Arg	TCT	0	0	75.0
ChrVI	4	979275	979347	Thr	AGT	0	0	75.5
ChrVI	5	1069070	1069164	Phe	GAA	1069107	1069128	70.6
ChrVI	6	408736	408640	Ile	AAT	408698	408676	63.7
ChrM	1	12429	12507	Leu	TAA	0	0	33.6
ChrM	2	12512	12582	Arg	TCT	0	0	47.9
ChrM	3	12868	12941	Val	TAC	0	0	53.6
ChrM	4	13693	13764	Asp	GTC	0	0	30.5	pseudo
ChrM	5	14200	14270	Arg	ACG	0	0	51.8
ChrM	6	35485	35414	Glu	TTC	0	0	45.1
ChrM	7	35268	35196	Lys	TTT	0	0	39.1	pseudo
ChrM	8	35171	35100	Ile	GAT	0	0	36.6	pseudo
ChrM	9	35040	34956	Ser	TGA	0	0	33.5
ChrM	10	34941	34870	Met	CAT	0	0	46.7
ChrM	11	34704	34634	Phe	GAA	0	0	57.8
ChrM	12	34621	34551	His	GTG	0	0	32.8	pseudo
ChrM	13	34526	34454	Met	CAT	0	0	47.4
ChrM	14	31941	31869	Thr	TGT	0	0	64.2
ChrM	15	23581	23508	Asn	GTT	0	0	59.8
ChrM	16	19803	19725	Leu	TAA	0	0	33.6
ChrM	17	19720	19650	Arg	TCT	0	0	47.9
ChrM	18	19364	19291	Val	TAC	0	0	53.6
ChrM	19	18539	18468	Asp	GTC	0	0	30.5	pseudo
ChrM	20	18032	17962	Arg	ACG	0	0	51.8
