# Supplementary material for: Chromosome-scale genome assembly and characterization of Saccharomycopsis schoenii, a necrotrophic predatory yeast
Source: G3 (Bethesda). 2026 Mar 18;16(5):jkag067. doi: 10.1093/g3journal/jkag067 (PMC13148404; doi:10.1093/g3journal/jkag067)
Supplement: jkag067_Supplementary_Data [file jkag067_supplementary_data.zip › Supplementary_File_4_(TXT)_G3-2026-406693.txt]

# args=-index assembly -minlenltr 100 -maxlenltr 1000 -mindistltr 1000 -maxdistltr 15000 -similar 85
# predictions are reported in the following way
# s(ret) e(ret) l(ret) s(lLTR) e(lLTR) l(lLTR) s(rLTR) e(rLTR) l(rLTR) sim(LTRs) seq-nr 
# where:
# s = starting position
# e = ending position
# l = length
# ret = LTR-retrotransposon
# lLTR = left LTR
# rLTR = right LTR
# sim = similarity
# seq-nr = sequence number
357009  358446  1438  357009  357441  433  358016  358446  431  88.22  0
584115  589719  5605  584115  584488  374  589317  589719  403  92.80  0
932510  938759  6250  932510  933015  506  938257  938759  503  98.81  0
1269252  1274888  5637  1269252  1269388  137  1274743  1274888  146  92.47  0
1404294  1409549  5256  1404294  1404616  323  1409227  1409549  323  100.00  0
1774894  1786782  11889  1774894  1775286  393  1786383  1786782  400  97.25  0
1809300  1812197  2898  1809300  1809684  385  1811813  1812197  385  100.00  0
1819887  1830593  10707  1819887  1820695  809  1829785  1830593  809  91.59  0
247586  255426  7841  247586  248397  812  254615  255426  812  100.00  1
410310  412954  2645  410310  410534  225  412729  412954  226  90.27  1
615164  622975  7812  615164  615960  797  622190  622975  786  98.62  1
622977  628324  5348  622977  623258  282  628044  628324  281  98.23  1
796858  804366  7509  796858  797052  195  804179  804366  188  92.31  1
826141  831538  5398  826141  826455  315  831217  831538  322  94.10  1
858595  866333  7739  858595  859398  804  865548  866333  786  96.52  1
886750  892144  5395  886750  887113  364  891781  892144  364  100.00  1
1119754  1126978  7225  1119754  1120405  652  1126323  1126978  656  97.71  1
1381974  1387348  5375  1381974  1382328  355  1386994  1387348  355  100.00  1
1644317  1652161  7845  1644317  1645129  813  1651349  1652161  813  100.00  1
1653624  1658998  5375  1653624  1653979  356  1658645  1658998  354  99.44  1
1979884  1985140  5257  1979884  1980206  323  1984818  1985140  323  100.00  1
2141401  2153475  12075  2141401  2141757  357  2153117  2153475  359  94.43  1
2160526  2165913  5388  2160526  2160880  355  2165559  2165913  355  100.00  1
2467260  2473361  6102  2467260  2467807  548  2472816  2473361  546  96.53  1
2709491  2714941  5451  2709491  2709832  342  2714600  2714941  342  100.00  1
3470247  3481564  11318  3470247  3470387  141  3481420  3481564  145  88.97  1
908  6587  5680  908  1363  456  6129  6587  459  99.35  2
18039  20351  2313  18039  18373  335  20016  20351  336  89.29  2
221791  223549  1759  221791  222446  656  222899  223549  651  96.80  2
1082349  1088513  6165  1082349  1083006  658  1087868  1088513  646  92.86  2
1381831  1389665  7835  1381831  1382631  801  1388866  1389665  800  99.13  2
1451805  1457470  5666  1451805  1452209  405  1457066  1457470  405  98.77  2
1711587  1717012  5426  1711587  1711949  363  1716650  1717012  363  100.00  2
2257433  2265262  7830  2257433  2258229  797  2264462  2265262  801  99.25  2
2360283  2365732  5450  2360283  2360629  347  2365387  2365732  346  99.42  2
2411181  2418495  7315  2411181  2411625  445  2418048  2418495  448  98.88  2
2690910  2698745  7836  2690910  2691706  797  2697946  2698745  800  99.62  2
2712005  2716788  4784  2712005  2712206  202  2716587  2716788  202  100.00  2
2717808  2723473  5666  2717808  2718262  455  2723019  2723473  455  100.00  2
3075807  3083402  7596  3075807  3076412  606  3082809  3083402  594  91.91  2
3152322  3157987  5666  3152322  3152730  409  3157562  3157987  426  96.01  2
5937  11306  5370  5937  6321  385  10922  11306  385  100.00  3
25979  31386  5408  25979  26334  356  31021  31386  366  96.17  3
406247  412784  6538  406247  407037  791  411992  412784  793  99.37  3
475745  480888  5144  475745  475933  189  480695  480888  194  93.81  3
507410  508583  1174  507410  507573  164  508421  508583  163  95.12  3
654755  660174  5420  654755  655120  366  659812  660174  363  98.91  3
908565  914200  5636  908565  908976  412  913788  914200  413  98.55  3
1035649  1037643  1995  1035649  1036121  473  1037170  1037643  474  98.10  3
1329828  1335458  5631  1329828  1330229  402  1335054  1335458  405  99.01  3
1719571  1732013  12443  1719571  1719896  326  1731695  1732013  319  97.85  3
1805561  1811219  5659  1805561  1805980  420  1810805  1811219  415  97.86  3
1849570  1852513  2944  1849570  1849921  352  1852156  1852513  358  94.97  3
2235302  2243135  7834  2235302  2236111  810  2242326  2243135  810  100.00  3
24277  29646  5370  24277  24661  385  29262  29646  385  100.00  4
52151  57407  5257  52151  52473  323  57085  57407  323  100.00  4
58735  64059  5325  58735  59074  340  63724  64059  336  96.47  4
726825  734733  7909  726825  727666  842  733897  734733  837  99.41  4
735655  741072  5418  735655  735918  264  740811  741072  262  97.35  4
985889  991021  5133  985889  986382  494  990536  991021  486  86.64  4
1009381  1014640  5260  1009381  1009686  306  1014346  1014640  295  96.41  4
1484283  1489684  5402  1484283  1484646  364  1489321  1489684  364  100.00  4
1544386  1545585  1200  1544386  1544550  165  1545422  1545585  164  93.33  4
1620787  1624497  3711  1620787  1621315  529  1623960  1624497  538  95.72  4
1626375  1629861  3487  1626375  1626688  314  1629536  1629861  326  91.10  4
1813125  1818779  5655  1813125  1813549  425  1818361  1818779  419  96.47  4
1819380  1822281  2902  1819380  1819771  392  1821890  1822281  392  98.47  4
5953  11633  5681  5953  6421  469  11161  11633  473  97.46  5
170963  178796  7834  170963  171758  796  178001  178796  796  100.00  5
178884  183782  4899  178884  179068  185  183603  183782  180  92.43  5
303485  307051  3567  303485  303940  456  306595  307051  457  99.56  5
483921  489289  5369  483921  484275  355  488935  489289  355  100.00  5
500784  502075  1292  500784  500950  167  501901  502075  175  85.14  5
754902  760554  5653  754902  755303  402  760153  760554  402  99.50  5
