# Supplementary material for: Chromosome-scale genome assembly and characterization of Saccharomycopsis schoenii, a necrotrophic predatory yeast
Source: G3 (Bethesda). 2026 Mar 18;16(5):jkag067. doi: 10.1093/g3journal/jkag067 (PMC13148404; doi:10.1093/g3journal/jkag067)
Supplement: jkag067_Supplementary_Data [file jkag067_supplementary_data.zip › Supplementary_File_5_(TSV)_G3-2026-406693.tsv]

#TE	Order	Superfamily	Clade	Complete	Strand	Domains
LTR_14::ChrI:584115-589719	LTR	Copia	pseudovirus	no	+	AP|pseudovirus INT|pseudovirus RT|pseudovirus RNaseH|copia
LTR_15::ChrI:932510-938759	LTR	Copia	mixture	no	-	AP|retrofit RT|hydra RNaseH|pseudovirus
LTR_16::ChrI:1269252-1274888	LTR	Copia	copia	no	-	AP|ty1/copia INT|copia RT|tork RNaseH|copia
LTR_17::ChrI:1404294-1409549	LTR	Copia	pseudovirus	no	+	INT|pseudovirus RT|pseudovirus RNaseH|pseudovirus
LTR_19::ChrI:1809300-1812197	LTR	Copia	pseudovirus	no	+	RT|pseudovirus RNaseH|pseudovirus
LTR_21::ChrII:247586-255426	LTR	Copia	mixture	no	+	AP|retrofit RT|hydra RNaseH|pseudovirus
LTR_23::ChrII:615164-622975	LTR	Copia	mixture	no	-	AP|retrofit RT|hydra RNaseH|pseudovirus
LTR_24::ChrII:622977-628324	LTR	Gypsy	cer2-3	no	+	RT|cer2-3 RNaseH|cer2-3 INT|crm
LTR_25::ChrII:796858-804366	LTR	Copia	pseudovirus	no	-	RT|pseudovirus RNaseH|pseudovirus
LTR_26::ChrII:826141-831538	LTR	Copia	pseudovirus	no	+	INT|copia RT|pseudovirus RNaseH|pseudovirus
LTR_27::ChrII:858595-866333	LTR	Copia	mixture	no	-	AP|retrofit RT|hydra RNaseH|pseudovirus
LTR_28::ChrII:886750-892144	LTR	Copia	pseudovirus	no	+	INT|copia RT|pseudovirus RNaseH|pseudovirus
LTR_29::ChrII:1119754-1126978	LTR	Copia	mixture	no	-	AP|retrofit RT|hydra RNaseH|pseudovirus
LTR_30::ChrII:1381974-1387348	LTR	Copia	pseudovirus	no	+	INT|copia RT|pseudovirus RNaseH|pseudovirus
LTR_31::ChrII:1644317-1652161	LTR	Copia	mixture	no	-	AP|ty1/copia RT|hydra RNaseH|pseudovirus
LTR_32::ChrII:1653624-1658998	LTR	Copia	pseudovirus	no	-	INT|copia RT|pseudovirus RNaseH|pseudovirus
LTR_33::ChrII:1979884-1985140	LTR	Copia	pseudovirus	no	+	INT|pseudovirus RT|pseudovirus RNaseH|pseudovirus
LTR_35::ChrII:2160526-2165913	LTR	Copia	pseudovirus	no	-	RT|pseudovirus RNaseH|pseudovirus
LTR_37::ChrII:2709491-2714941	LTR	Gypsy	cer2-3	no	-	RT|cer2-3 RNaseH|cer2-3 INT|crm
LTR_39::ChrIII:908-6587	LTR	Copia	copia	no	-	AP|ty1/copia INT|copia RT|tork RNaseH|copia
LTR_43::ChrIII:1381831-1389665	LTR	Copia	mixture	no	-	AP|retrofit RT|hydra RNaseH|pseudovirus
LTR_44::ChrIII:1451805-1457470	LTR	Copia	pseudovirus	no	-	AP|pseudovirus INT|pseudovirus RT|pseudovirus RNaseH|copia
LTR_45::ChrIII:1711587-1717012	LTR	Gypsy	cer2-3	no	+	RT|cer2-3 RNaseH|cer2-3 INT|crm
LTR_46::ChrIII:2257433-2265262	LTR	Copia	mixture	no	+	AP|retrofit RT|hydra RNaseH|pseudovirus
LTR_47::ChrIII:2360283-2365732	LTR	Gypsy	cer2-3	no	-	RT|cer2-3 RNaseH|cer2-3 INT|crm
LTR_48::ChrIII:2411181-2418495	LTR	Copia	mixture	no	+	AP|retrofit RT|hydra RNaseH|pseudovirus
LTR_49::ChrIII:2690910-2698745	LTR	Copia	mixture	no	+	AP|retrofit RT|hydra RNaseH|pseudovirus
LTR_50::ChrIII:2712005-2716788	LTR	Gypsy	mixture	no	-	RT|reina RNaseH|TF INT|crm
LTR_51::ChrIII:2717808-2723473	LTR	Copia	copia	no	+	AP|ty1/copia INT|copia RT|tork RNaseH|copia
LTR_53::ChrIII:3152322-3157987	LTR	Copia	pseudovirus	no	-	AP|pseudovirus INT|pseudovirus RT|pseudovirus RNaseH|copia
LTR_54::ChrIV:5937-11306	LTR	Copia	pseudovirus	no	+	RT|pseudovirus RNaseH|pseudovirus
LTR_55::ChrIV:25979-31386	LTR	Copia	pseudovirus	no	-	INT|copia RT|pseudovirus RNaseH|pseudovirus
LTR_56::ChrIV:406247-412784	LTR	Copia	mixture	no	-	AP|retrofit RT|hydra RNaseH|pseudovirus
LTR_57::ChrIV:475745-480888	LTR	Copia	copia	no	+	AP|ty1/copia INT|copia RT|tork RNaseH|copia
LTR_59::ChrIV:654755-660174	LTR	Gypsy	cer2-3	no	+	RT|cer2-3 RNaseH|cer2-3 INT|crm
LTR_60::ChrIV:908565-914200	LTR	Copia	pseudovirus	no	-	AP|pseudovirus INT|pseudovirus RT|pseudovirus RNaseH|copia
LTR_62::ChrIV:1329828-1335458	LTR	Copia	pseudovirus	no	-	AP|pseudovirus INT|pseudovirus RT|pseudovirus RNaseH|copia
LTR_63::ChrIV:1719571-1732013	LTR	Copia	pseudovirus	no	-	RT|pseudovirus RNaseH|pseudovirus
LTR_64::ChrIV:1805561-1811219	LTR	Copia	pseudovirus	no	+	AP|pseudovirus INT|pseudovirus RT|pseudovirus RNaseH|copia
LTR_66::ChrIV:2235302-2243135	LTR	Copia	mixture	no	-	AP|retrofit RT|hydra RNaseH|pseudovirus
LTR_67::ChrV:24277-29646	LTR	Copia	pseudovirus	no	+	RT|pseudovirus RNaseH|pseudovirus
LTR_68::ChrV:52151-57407	LTR	Copia	pseudovirus	no	+	INT|pseudovirus RT|pseudovirus RNaseH|pseudovirus
LTR_69::ChrV:58735-64059	LTR	Copia	pseudovirus	no	-	RT|pseudovirus RNaseH|pseudovirus
LTR_70::ChrV:726825-734733	LTR	Copia	mixture	no	+	AP|retrofit RT|hydra RNaseH|pseudovirus
LTR_71::ChrV:735655-741072	LTR	Gypsy	cer2-3	no	+	RT|cer2-3 RNaseH|cer2-3 INT|crm
LTR_73::ChrV:1009381-1014640	LTR	Copia	pseudovirus	no	-	RT|pseudovirus RNaseH|pseudovirus
LTR_74::ChrV:1484283-1489684	LTR	Copia	pseudovirus	no	-	INT|copia RT|pseudovirus RNaseH|pseudovirus
LTR_78::ChrV:1813125-1818779	LTR	Copia	pseudovirus	no	-	AP|pseudovirus INT|pseudovirus RT|pseudovirus RNaseH|copia
LTR_79::ChrV:1819380-1822281	LTR	Copia	pseudovirus	no	-	RT|pseudovirus RNaseH|pseudovirus
LTR_80::ChrVI:5953-11633	LTR	Copia	copia	no	+	AP|ty1/copia INT|copia RT|tork RNaseH|copia
LTR_81::ChrVI:170963-178796	LTR	Copia	mixture	no	-	AP|retrofit RT|hydra RNaseH|pseudovirus
LTR_82::ChrVI:178884-183782	LTR	Gypsy	cer2-3	no	-	RT|cer2-3 RNaseH|cer2-3 INT|crm
LTR_83::ChrVI:303485-307051	LTR	Copia	mixture	no	+	AP|ty1/copia INT|copia
LTR_84::ChrVI:483921-489289	LTR	Copia	pseudovirus	no	+	INT|copia RT|pseudovirus RNaseH|pseudovirus
LTR_86::ChrVI:754902-760554	LTR	Copia	pseudovirus	no	+	AP|pseudovirus INT|pseudovirus RT|pseudovirus RNaseH|copia
