# Supplementary material for: Chromosome-scale genome assembly and characterization of Saccharomycopsis schoenii, a necrotrophic predatory yeast
Source: G3 (Bethesda). 2026 Mar 18;16(5):jkag067. doi: 10.1093/g3journal/jkag067 (PMC13148404; doi:10.1093/g3journal/jkag067)
Supplement: jkag067_Supplementary_Data [file jkag067_supplementary_data.zip › Supplementary_Table_1_(XLSX)_G3-2026-406693.xlsx]

## Sheet: Hi‑C Library QC metrics
	Metric	Statistics	Expected range	Interpretation
	QC
	Total read pairs (RPs) analyzed	50932147	N/A ​	Raw sequencing output from Hi-C library
	High‑quality (HQ) RPs	0.4004	N/A ​	Percentage of RPs passing quality filters
	Proximity / distance
	RPs >10 kb apart (same contig)	0.2445	1-15%	Excellent capture of long-range chromatin contacts within contigs
	RPs >10 kb apart (contigs >10 kb)	0.5257	1-15% ​	Strong long-range contact signal and good insert size distribution
	Intercontig RPs	0.4981	10-60% (contigs)	Provides linkage for scaffolding
	Intercontig HQ RPs	0.4954	10-60% (contigs)	Consistency with intercontig RPs shows reliable quality filtering
	Same‑strand RPs	0.4177	2-50% ​	Reflects unbiased ligation
	Assembly / clustering
	Usable HQ read pairs per contig (CTGs >5 kb)*	311552	>600 ​	Exceptional coverage per contig; enables confident scaffolding
	*Usable HQ RPs per contig (high‑quality read pairs mapped to contigs >5 kb suitable for scaffolding).
