# Supplementary material for: Chromosome-scale genome assembly and characterization of Saccharomycopsis schoenii, a necrotrophic predatory yeast
Source: G3 (Bethesda). 2026 Mar 18;16(5):jkag067. doi: 10.1093/g3journal/jkag067 (PMC13148404; doi:10.1093/g3journal/jkag067)
Supplement: jkag067_Supplementary_Data [file jkag067_supplementary_data.zip › Supplementary_Table_2_G3-2026-406693.xlsx]

## Sheet: centromere coordinates
Supplementary Table 2. Centromere coordinates of nuclear chromosomes in S. schoenii
Centromere	Centromere Coordinates from Hi-C Map (Global)	Centromere Coordinates from Hi-C Map (Local)	Estimated Core Size (Based on AT-Peak Boundaries)	Type	Repetitive Context
ChrI	1,280,001-1,290,000	1,280,001-1,290,000	26,781 bp	Regional Centromere	Decayed Copia LTRs & 147 bp satellite array
ChrII	2,350,001-2,360,000	518,406-528,405	34,016 bp	Regional Centromere	22 bp satellite array
ChrIII	8,050,001-8,060,000	2,720,440-2,730,439	31,850 bp	Regional Centromere	Decayed Copia LTRs & 61 bp satellite array;
					Intact Copia LTR intersecting centromere boundary (2,717,808-2,723,473)
ChrIV	9,000,001-9,010,000	498,221-508,220	33,021 bp	Regional Centromere	32 bp satellite array;
					Intact unclassified LTR intersecting centromere boundary (507,410-508,583)
ChrV	13,060,001-13,065,000	2,222,672-2,227,671	25,953 bp	Regional Centromere	Complex 87 bp, 109 bp, 110 bp satellite arrays
ChrVI	13,385,001-13,390,000	297,472-302,471	30,499 bp	Regional Centromere	Fragmented Copia LTR & 61 bp satellite array
