# Supplementary material for: Chromosome-scale genome assembly and characterization of Saccharomycopsis schoenii, a necrotrophic predatory yeast
Source: G3 (Bethesda). 2026 Mar 18;16(5):jkag067. doi: 10.1093/g3journal/jkag067 (PMC13148404; doi:10.1093/g3journal/jkag067)
Supplement: jkag067_Supplementary_Data [file jkag067_supplementary_data.zip › Supplementary_Table_3_G3-2026-406693.xlsx]

## Sheet: Intron Lengths
Supplementary Table 3. Intron lengths in conserved and regulatory gene families
Functional Category	Gene Name	Intron Lengths (bp)
Regulation & RNA Processing	DBP2	1393
	YRA1	850, 748
	GLC7	598
Cytoskeleton	ACT1	270, 420
	COF1	217, 87, 130
Translation Factors	EFB1	479
	TEF1	76
Trafficking	YPT31	118
Vacuolar ATPase	VMA1	89, 127
	VMA2	350
	VMA4	109
	VMA8	81
	VMA9	96, 217, 122
	VMA10	327, 257, 74
	VMA11	336, 77, 77
	VMA13	85
	VMA21	74
Ribosomal Proteins (Large)	RPL2	410
	RPL6	373
	RPL7	459, 330
	RPL10	403
	RPL11	473
	RPL16A	404
	RPL17B	393
	RPL19B	510, 263
	RPL20B	566, 237
	RPL21A	399
	RPL23A	541
	RPL25	497
	RPL26A	447
	RPL27B	666
	RPL28	463
	RPL30	194
	RPL31B	582
	RPL32	90, 459
	RPL33B	589
	RPL37B	590
	RPL38	424
	RPL39	440
	RPL43	473, 567
	RPL44	520
Ribosomal Proteins (Small)	RPS0	492
	RPS4	420
	RPS6	445
	RPS7A	500
	RPS9B	435
	RPS11B	520
	RPS13	364
	RPS14B	380
	RPS15	455
	RPS16	556
	RPS17B	577
	RPS19A	644
	RPS21	496
	RPS28A	515
