# Supplementary material for: Chromosome-scale genome assembly and characterization of Saccharomycopsis schoenii, a necrotrophic predatory yeast
Source: G3 (Bethesda). 2026 Mar 18;16(5):jkag067. doi: 10.1093/g3journal/jkag067 (PMC13148404; doi:10.1093/g3journal/jkag067)
Supplement: jkag067_Supplementary_Data [file jkag067_supplementary_data.zip › Supplementary_Table_4_G3-2026-406693.xlsx]

## Sheet: BLAST results (MAT)
Supplementary Table 4. BLAST Results for MAT loci
Chromosome	Centromere (Local Coordinates)	MATɑ1	MATɑ2	MATa1	MATa2	SLA2	DIC1
ChrI	1,280,001-1,290,000	1,288,441-1,288,734 (103)	1,289,164-1,288,970 (66)	1,289,922-1,290,053 (44)	-	1,291,822-1,290,545 (433)	1,477,499-1,476,645 (285) 904,859-904,062 (278) 1,328,143-1,328,991 (295)
ChrII	518,406-528,405	502,570-502,277 (103)	501,847-502,041 (66)	501,090-500,965 (42)	-	499,138-500,427 (437) 498,397-498,780 (128) 497,890-498,060 (61)	3,035,788-3,036,510 (248) 1,232,047-1,231,328 (248) 53,110-53,526 (141) 352,426-351,713 (264) 428,169-429,020 (296) 1,185,307-1,184,489 (287) 3,036,226-3,036,714 (164) 352,426-351,956 (173)
ChrIII	2,720,440-2,730,439	2,742,136-2,742,429 (103)	2,742,859-2,742,665 (66)	2,743,616-2,743,741 (42)	-	2,745,568-2,744,279 (437) 2,746,309-2,745,926 (128) 2,746,903-2,746,646 (94)	3,040,577-3,041,389 (285) 1,476,067-1,475,081 (331) 2,391,334-2,391,999 (231) 1,887,723-1,886,905 (282) 2,519,568-2,518,624 (316) 2,519,268-2,518,717 (184) 269,359-269,874 (180)
ChrIV	498,221-508,220	470,610-470,903 (103)	471,337-471,143 (66)	472,102-472,227 (42) 529,399-529,524 (42) 536,421-536,296 (42) 503,856-503,981 (42)	537,595-537,777 (61) 528,226-528,044 (61) 502,636-502,454 (61)	534,497-535,786 (437) 474,039-472,750 (437) 531,323-530,034 (437) 532,064-531,681 (128) 504,976-504,509 (166) 474,615-474,397 (73) 533,921-534,139 (73) 508,586-508,804 (73) 506,382-506,200 (61) 505,822-505,544 (94) 509,335-509,568 (79)	1,049,857-1,048,973 (306) 2,057,797-2,056,934 (296) 963,414-963,968 (192) 963,051-963,977 (322) 1,049,233-1,048,973 (87)
ChrV	2,222,672-2,227,671	2,219,429-2,219,136 (103)	2,218,702-2,218,896 (66)	2,217,954-2,217,829 (42)	-	2,215,972-2,217,249 (433) 2,215,357-2,215,614 (86)	1,725,179-1,726,075 (303) 716,089-715,406 (233) 329,890-329,342 (188) 1,555,108-1,555,359 (84)
ChrVI	297,472-302,471	298,577-298,870 (103)	299,304-299,110 (66)	300,074-300,205 (44)	-	301,982-300,696 (436) 302,723-302,340 (128) 303,215-303,081 (45)	898,814-899,593 (276)
