# Supplementary material for: Chromosome-scale genome assembly and characterization of Saccharomycopsis schoenii, a necrotrophic predatory yeast
Source: G3 (Bethesda). 2026 Mar 18;16(5):jkag067. doi: 10.1093/g3journal/jkag067 (PMC13148404; doi:10.1093/g3journal/jkag067)
Supplement: jkag067_Supplementary_Data [file jkag067_supplementary_data.zip › Supplementary_Table_5_G3-2026-406693.xlsx]

## Sheet: Splicing
Supplementary Table 5. Conserved Intergenic Splicing Across Expanded MAT Clusters
Chromosome	Intron Start	Intron End	Length (bp)	5' Flanking Gene (Left)	3' Flanking Gene (Right)	Transcript Type
ChrI	1290048	1290241	194	MATa1 (Ends: 1,290,053)	SLA2 (Starts: 1,290,545)	MATa1-SLA2 Chimera
ChrI	1303528	1303738	211	SLA2 (Ends: 1,291,822)	DIC1 (Starts: 1,328,143)	Downstream Intergenic Splice
ChrII	500730	500964	235	SLA2 (Ends: 500,427)	MATa1 (Starts: 500,965)	SLA2-MATa1 Chimera
ChrIII	2743742	2743976	235	MATa1 (Ends: 2,743,741)	SLA2 (Starts: 2,744,279)	MATa1-SLA2 Chimera
ChrIV	472228	472444	217	MATa1 (Ends: 472,227)	SLA2 (Starts: 472,750)	MATa1-SLA2 Chimera
ChrIV	503585	503642	58	MATa2 (Ends: 502,636)	MATa1 (Starts: 503,856)	MATa2-MATa1 Chimera
ChrIV	529128	529185	58	MATa2 (Ends: 528,226)	MATa1 (Starts: 529,399)	MATa2-MATa1 Chimera
ChrIV	536635	536692	58	MATa1 (Ends: 536,421)	MATa2 (Starts: 537,595)	MATa1-MATa2 Chimera
ChrV	2217582	2217828	247	SLA2 (Ends: 2,217,249)	MATa1 (Starts: 2,217,829)	SLA2-MATa1 Chimera
ChrVI	300200	300388	189	MATa1 (Ends: 300,205)	SLA2 (Starts: 300,696)	MATa1-SLA2 Chimera
