# Supplementary material for: Chromosome-scale genome assembly and characterization of Saccharomycopsis schoenii, a necrotrophic predatory yeast
Source: G3 (Bethesda). 2026 Mar 18;16(5):jkag067. doi: 10.1093/g3journal/jkag067 (PMC13148404; doi:10.1093/g3journal/jkag067)
Supplement: jkag067_Supplementary_Data [file jkag067_supplementary_data.zip › Supplementary_Table_6_G3-2026-406693.xlsx]

## Sheet: MAT loci
Supplementary Table 6. Spatial and Functional Organization of MAT Loci in S. schoenii
Chromosome	MAT Locus (Local Coordinates)	Centromere (Local Coordinates)	Telomere Boundaries	Structural Status
ChrI	1,288,441 - 1,291,822	1,280,001 - 1,290,000	0 bp & 1,831,595 bp	Centromeric Overlap
ChrII	497,890 - 502,570	518,406 - 528,405	0 bp & 3,497,966 bp	Pericentromeric (~15.8 kb)
ChrIII	2,742,136 - 2,746,903	2,720,440 - 2,730,439	0 bp & 3,172,219 bp	Pericentromeric (~11.7 kb)
ChrIV (Left)	470,610 - 475,000	498,221 - 508,220	0 bp & 2,335,549 bp	Euchromatic (~23 kb)
ChrIV (Central)	502,454 - 509,568	498,221 - 508,220	0 bp & 2,335,549 bp	Centromeric Overlap
ChrIV (Right)	528,044 - 537,777	498,221 - 508,220	0 bp & 2,335,549 bp	Euchromatic (~20 kb)
ChrV	2,215,357 - 2,219,429	2,222,672 - 2,227,671	0 bp & 2,250,200 bp	Pericentromeric (~3.2 kb)
ChrVI	298,577 - 303,215	297,472 - 302,471	0 bp & 1,178,080 bp	Centromeric Overlap
Note: The MAT locus coordinates represent the total contiguous span of the identified MAT and adjacent SLA2 genes from Supplementary Table 4.
