# Supplementary material for: Chromosome-scale genome assembly and characterization of Saccharomycopsis schoenii, a necrotrophic predatory yeast
Source: G3 (Bethesda). 2026 Mar 18;16(5):jkag067. doi: 10.1093/g3journal/jkag067 (PMC13148404; doi:10.1093/g3journal/jkag067)
Supplement: jkag067_Supplementary_Data [file jkag067_supplementary_data.zip › Supplementary_Table_7_G3-2026-406693.xlsx]

## Sheet: Sheet1
Supplementary Table 7. Genome-Wide Palindrome and MAT Locus Overlap Analysis
Chromosome	MAT Cluster Boundaries	Palindrome Left Arm	Palindrome Right Arm	Arm Length	Spacer	Identity	Overlap Status
ChrI	1,288,441 - 1,291,822	200,590 - 200,842	209,744 - 209,997	253 bp	8,901 bp	0.902	No
		357,034 - 357,234	358,634 - 358,833	200 bp	1,399 bp	0.99	No
		358,037 - 358,239	358,634 - 358,835	202 bp	394 bp	0.912	No
		583,247 - 583,499	584,124 - 584,393	253 bp	624 bp	0.885	No
		583,247 - 583,493	589,376 - 589,623	247 bp	5,882 bp	0.94	No
		922,329 - 923,035	932,505 - 933,169	707 bp	9,469 bp	0.907	No
		1,227,819 - 1,230,259	1,239,503 - 1,241,935	2,441 bp	9,243 bp	0.987	No
		1,275,424 - 1,279,171	1,281,619 - 1,285,365	3,748 bp	2,447 bp	0.998	No (Ends ~3 kb before MAT cassette)
		1,596,709 - 1,597,460	1,597,515 - 1,598,299	752 bp	54 bp	0.935	No
		1,662,558 - 1,666,069	1,671,314 - 1,674,826	3,512 bp	5,244 bp	1	No
		1,805,577 - 1,805,980	1,811,312 - 1,811,715	404 bp	5,331 bp	0.928	No
		1,810,810 - 1,811,220	1,811,311 - 1,811,723	411 bp	90 bp	0.923	No
		2,027,262 - 2,028,065	2,031,586 - 2,032,295	804 bp	3,520 bp	0.776	No
ChrII	497,890 - 502,570	20,637 - 21,003	24,004 - 24,359	367 bp	3,000 bp	0.946	No
		505,223 - 509,296	511,421 - 515,495	4,074 bp	2,124 bp	0.999	No (Starts ~2.6 kb after MAT cassette)
		1,119,338 - 1,119,607	1,127,607 - 1,127,876	270 bp	7,999 bp	0.985	No
		1,119,607 - 1,119,942	1,127,541 - 1,127,876	336 bp	7,598 bp	0.985	No
		1,232,383 - 1,233,325	1,241,244 - 1,242,189	943 bp	7,918 bp	0.716	No
		1,381,965 - 1,382,328	1,387,794 - 1,388,155	364 bp	5,465 bp	0.989	No
		1,386,994 - 1,387,356	1,387,786 - 1,388,147	363 bp	429 bp	0.989	No
		1,644,339 - 1,644,567	1,653,355 - 1,653,581	229 bp	8,787 bp	0.795	No
		1,651,371 - 1,651,599	1,653,355 - 1,653,581	229 bp	1,755 bp	0.795	No
		1,653,619 - 1,653,977	1,659,854 - 1,660,224	359 bp	5,876 bp	0.88	No
		1,658,647 - 1,658,996	1,659,854 - 1,660,216	350 bp	857 bp	0.888	No
		2,062,785 - 2,062,994	2,063,061 - 2,063,261	210 bp	66 bp	0.738	No
		2,410,419 - 2,410,833	2,411,208 - 2,411,625	415 bp	374 bp	0.897	No
		2,410,419 - 2,410,833	2,418,078 - 2,418,495	415 bp	7,244 bp	0.895	No
		2,501,316 - 2,502,150	2,502,458 - 2,503,311	835 bp	307 bp	0.954	No
		2,682,967 - 2,683,371	2,689,227 - 2,689,632	405 bp	5,855 bp	0.931	No
		2,689,668 - 2,690,151	2,691,243 - 2,691,705	484 bp	1,091 bp	0.888	No
		2,689,668 - 2,690,151	2,698,282 - 2,698,744	484 bp	8,130 bp	0.888	No
		2,718,318 - 2,719,161	2,728,000 - 2,728,790	844 bp	8,838 bp	0.904	No
		2,719,650 - 2,723,476	2,723,982 - 2,727,849	3,827 bp	505 bp	0.983	No
		2,728,835 - 2,729,406	2,738,907 - 2,739,477	572 bp	9,500 bp	0.96	No
		2,729,453 - 2,732,946	2,735,119 - 2,738,620	3,494 bp	2,172 bp	0.991	No
		3,080,167 - 3,080,437	3,080,807 - 3,081,077	271 bp	369 bp	0.956	No
		3,470,185 - 3,470,507	3,480,208 - 3,480,536	323 bp	9,700 bp	0.943	No
ChrIII	2,742,136 - 2,746,903	219,201 - 220,066	228,336 - 229,243	866 bp	8,269 bp	0.896	No
		227,743 - 228,034	228,521 - 228,842	292 bp	486 bp	0.851	No
		748,402 - 748,682	753,677 - 753,940	281 bp	4,994 bp	0.834	No
		748,402 - 748,759	754,963 - 755,303	358 bp	6,203 bp	0.842	No
		751,777 - 752,167	752,542 - 752,933	391 bp	374 bp	0.977	No
		962,715 - 963,461	964,886 - 965,658	747 bp	1,424 bp	0.783	No
		1,501,363 - 1,502,752	1,508,532 - 1,509,891	1,390 bp	5,779 bp	0.709	No
		2,739,494 - 2,739,617	2,746,838 - 2,746,961	124 bp	7,220 bp	0.888	Yes (Cassette is encapsulated within the 7.2 kb spacer)
ChrIV	470,610 - 475,000 (Left); 502,454 - 509,568 (Central); 528,044 - 537,777(Right)	457,370 - 461,712	464,177 - 468,519	4,343 bp	2,464 bp	1	No (Ends ~2.1 kb before the Left MAT cassette)
		523,326 - 531,900	533,920 - 542,495	8,575 bp	2,019 bp	0.9998	Yes (The 8.5 kb palindromic arms encapsulate the active MAT cassette)
		1,662,558 - 1,666,069	1,671,314 - 1,674,826	3,512 bp	5,244 bp	1	No
ChrV	2,215,357 - 2,219,429	17,527 - 17,901	24,265 - 24,662	375 bp	6,363 bp	0.906	No
		20,507 - 23,442	25,622 - 28,593	2,936 bp	2,179 bp	0.703	No
		29,799 - 30,109	39,120 - 39,441	311 bp	9,010 bp	0.898	No
		29,799 - 30,215	39,075 - 39,441	417 bp	8,859 bp	0.78	No
		39,075 - 39,441	39,969 - 40,336	368 bp	527 bp	0.878	No
		40,633 - 45,887	52,151 - 57,407	5,255 bp	6,263 bp	0.999	No
		47,706 - 48,889	57,408 - 58,583	1,184 bp	8,518 bp	0.969	No
		48,885 - 50,396	50,750 - 52,150	1,512 bp	353 bp	0.848	No
		52,334 - 57,094	59,114 - 63,858	4,761 bp	2,019 bp	0.77	No
		725,375 - 726,201	733,933 - 734,767	827 bp	7,731 bp	0.913	No
		725,404 - 725,804	734,735 - 735,137	401 bp	8,930 bp	0.945	No
		725,407 - 726,201	726,863 - 727,666	795 bp	661 bp	0.922	No
		795,489 - 795,765	796,859 - 797,135	277 bp	1,093 bp	0.968	No
		1,171,782 - 1,172,156	1,177,353 - 1,177,726	375 bp	5,196 bp	0.936	No
		2,214,340 - 2,214,478	2,221,894 - 2,222,031	139 bp	7,415 bp	0.893	Yes (Cassette is encapsulated within the 7.4 kb spacer)
ChrVI	298,577 - 303,215	280,815 - 281,039	285,723 - 285,946	225 bp	4,683 bp	0.929	No
		286,684 - 289,883	292,280 - 295,479	3,200 bp	2,396 bp	1	No (Ends ~3.1 kb before the MAT cassette)
		2,222,057 - 2,225,447	2,228,884 - 2,232,181	3,391 bp	3,436 bp	0.916	No
		2,222,057 - 2,225,906	2,228,535 - 2,232,181	3,850 bp	2,628 bp	0.863	No
